# Supplementary material for: Cross-cancer evaluation of polygenic risk scores for 16 cancer types in two large cohorts
Source: Nat Commun. 2021 Feb 12;12:970. doi: 10.1038/s41467-021-21288-z (PMC7880989; doi:10.1038/s41467-021-21288-z)
Supplement: Supplementary file 5 — Supplementary Data 1-8 [file 41467_2021_21288_MOESM5_ESM.xlsx]

## Sheet: Supplementary Data 1
Supplementary Data 1. References for all GWAS from which we abstracted genome-wide significant risk variants
Bladder
Figueroa JD, Middlebrooks CD, Banday AR, et al. Identification of a novel susceptibility locus at 13q34 and refinement of the 20p12.2 region as a multi-signal locus associated with bladder cancer risk in individuals of European ancestry. Hum Mol Genet. 2016;25(6):1203-1214.
Figueroa JD, Ye Y, Siddiq A, et al. Genome-wide association study identifies multiple loci associated with bladder cancer risk. Hum Mol Genet. 2014;23(5):1387-1398.
Garcia-Closas M, Ye Y, Rothman N, et al. A genome-wide association study of bladder cancer identifies a new susceptibility locus within SLC14A1, a urea transporter gene on chromosome 18q12.3. Hum Mol Genet. 2011;20(21):4282-4289.
Kiemeney LA, Sulem P, Besenbacher S, et al. A sequence variant at 4p16.3 confers susceptibility to urinary bladder cancer. Nat Genet. 2010;42(5):415-419.
Kiemeney LA, Thorlacius S, Sulem P, et al. Sequence variant on 8q24 confers susceptibility to urinary bladder cancer. Nat Genet. 2008;40(11):1307-1312.
Matsuda K, Takahashi A, Middlebrooks CD, et al. Genome-wide association study identified SNP on 15q24 associated with bladder cancer risk in Japanese population. Hum Mol Genet. 2015;24(4):1177-1184.
Rafnar T, Sulem P, Thorleifsson G, et al. Genome-wide association study yields variants at 20p12.2 that associate with urinary bladder cancer. Hum Mol Genet. 2014;23(20):5545-5557.
Rafnar T, Vermeulen SH, Sulem P, et al. European genome-wide association study identifies SLC14A1 as a new urinary bladder cancer susceptibility gene. Hum Mol Genet. 2011;20(21):4268-4281.
Rothman N, Garcia-Closas M, Chatterjee N, et al. A multi-stage genome-wide association study of bladder cancer identifies multiple susceptibility loci. Nat Genet. 2010;42(11):978-984.
Wang M, Li Z, Chu H, et al. Genome-wide association study of bladder cancer in a Chinese cohort reveals a new susceptibility locus at 5q12.3. Cancer Res. 2016;76(11):3277-3284.
Wu X, Ye Y, Kiemeney LA, et al. Genetic variation in the prostate stem cell antigen gene PSCA confers susceptibility to urinary bladder cancer. Nat Genet. 2009;41(9):991-995.
Breast
Ahmed S, Thomas G, Ghoussaini M, et al. Newly discovered breast cancer susceptibility loci on 3p24 and 17q23.2. Nat Genet. 2009;41(5):585-590.
Ahsan H, Halpern J, Kibriya MG, et al. A genome-wide association study of early-onset breast cancer identifies PFKM as a novel breast cancer gene and supports a common genetic spectrum for breast cancer at any age. Cancer Epidemiol Biomarkers Prev. 2014;23(4):658-669.
Antoniou AC, Wang X, Fredericksen ZS, et al. A locus on 19p13 modifies risk of breast cancer in BRCA1 mutation carriers and is associated with hormone receptor-negative breast cancer in the general population. Nat Genet. 2010;42(10):885-892.
Cai Q, Long J, Lu W, et al. Genome-wide association study identifies breast cancer risk variant at 10q21.2: results from the Asia Breast Cancer Consortium. Hum Mol Genet. 2011;20(24):4991-4999.
Cai Q, Zhang B, Sung H, et al. Genome-wide association analysis in East Asians identifies breast cancer susceptibility loci at 1q32.1, 5q14.3 and 15q26.1. Nat Genet. 2014;46(8):886-890.
Couch FJ, Kuchenbaecker KB, Michailidou K, et al. Identification of four novel susceptibility loci for oestrogen receptor negative breast cancer. Nat Commun. 2016;7:11375.
aCouch FJ, Wang X, McGuffog L, et al. Genome-wide association study in BRCA1 mutation carriers identifies novel loci associated with breast and ovarian cancer risk. PLoS Genet. 2013;9(3):e1003212.
Easton DF, Pooley KA, Dunning AM, et al. Genome-wide association study identifies novel breast cancer susceptibility loci. Nature. 2007;447(7148):1087-1093.
aFehringer G, Kraft P, Pharoah PD, et al. Cross-cancer genome-wide analysis of lung, ovary, breast, prostate, and colorectal cancer reveals novel pleiotropic associations. Cancer Res. 2016;76(17):5103-5114.
Fejerman L, Ahmadiyeh N, Hu D, et al. Genome-wide association study of breast cancer in Latinas identifies novel protective variants on 6q25. Nat Commun. 2014;5:5260.
Fletcher O, Johnson N, Orr N, et al. Novel breast cancer susceptibility locus at 9q31.2: results of a genome-wide association study. J Natl Cancer Inst. 2011;103(5):425-435.
Garcia-Closas M, Couch FJ, Lindstrom S, et al. Genome-wide association studies identify four ER negative-specific breast cancer risk loci. Nat Genet. 2013;45(4):392-398, 398e391-392.
Gaudet MM, Kirchhoff T, Green T, et al. Common genetic variants and modification of penetrance of BRCA2-associated breast cancer. PLoS Genet. 2010;6(10):e1001183.
Gaudet MM, Kuchenbaecker KB, Vijai J, et al. Identification of a BRCA2-specific modifier locus at 6p24 related to breast cancer risk. PLoS Genet. 2013;9(3):e1003173.
Ghoussaini M, Fletcher O, Michailidou K, et al. Genome-wide association analysis identifies three new breast cancer susceptibility loci. Nat Genet. 2012;44(3):312-318.
Gold B, Kirchhoff T, Stefanov S, et al. Genome-wide association study provides evidence for a breast cancer risk locus at 6q22.33. Proc Natl Acad Sci U S A. 2008;105(11):4340-4345.
Haiman CA, Chen GK, Vachon CM, et al. A common variant at the TERT-CLPTM1L locus is associated with estrogen receptor-negative breast cancer. Nat Genet. 2011;43(12):1210-1214.
Han MR, Long J, Choi JY, et al. Genome-wide association study in East Asians identifies two novel breast cancer susceptibility loci. Hum Mol Genet. 2016;25(15):3361-3371.
Higginbotham KS, Breyer JP, McReynolds KM, et al. A multistage genetic association study identifies breast cancer risk loci at 10q25 and 16q24. Cancer Epidemiol Biomarkers Prev. 2012;21(9):1565-1573.
Hunter DJ, Kraft P, Jacobs KB, et al. A genome-wide association study identifies alleles in FGFR2 associated with risk of sporadic postmenopausal breast cancer. Nat Genet. 2007;39(7):870-874.
Huo D, Feng Y, Haddad S, et al. Genome-wide association studies in women of African ancestry identified 3q26.21 as a novel susceptibility locus for oestrogen receptor negative breast cancer. Hum Mol Genet. 2016;25(21):4835-4846.
aKar SP, Beesley J, Amin Al Olama A, et al. Genome-wide meta-analyses of breast, ovarian, and prostate cancer association studies identify multiple new susceptibility loci shared by at least two cancer types. Cancer Discov. 2016;6(9):1052-1067.
Kim HC, Lee JY, Sung H, et al. A genome-wide association study identifies a breast cancer risk variant in ERBB4 at 2q34: results from the Seoul Breast Cancer Study. Breast Cancer Res. 2012;14(2):R56.
Kuchenbaecker KB, Neuhausen SL, Robson M, et al. Associations of common breast cancer susceptibility alleles with risk of breast cancer subtypes in BRCA1 and BRCA2 mutation carriers. Breast Cancer Res. 2014;16(6):3416.
Li J, Humphreys K, Heikkinen T, et al. A combined analysis of genome-wide association studies in breast cancer. Breast Cancer Res Treat. 2011;126(3):717-727.
Lindstrom S, Thompson DJ, Paterson AD, et al. Genome-wide association study identifies multiple loci associated with both mammographic density and breast cancer risk. Nat Commun. 2014;5:5303.
Long J, Cai Q, Shu XO, et al. Identification of a functional genetic variant at 16q12.1 for breast cancer risk: results from the Asia Breast Cancer Consortium. PLoS Genet. 2010;6(6):e1001002.
Long J, Cai Q, Sung H, et al. Genome-wide association study in east Asians identifies novel susceptibility loci for breast cancer. PLoS Genet. 2012;8(2):e1002532.
Low SK, Takahashi A, Ashikawa K, et al. Genome-wide association study of breast cancer in the Japanese population. PLoS One. 2013;8(10):e76463.
Michailidou K, Beesley J, Lindstrom S, et al. Genome-wide association analysis of more than 120,000 individuals identifies 15 new susceptibility loci for breast cancer. Nat Genet. 2015;47(4):373-380.
Michailidou K, Hall P, Gonzalez-Neira A, et al. Large-scale genotyping identifies 41 new loci associated with breast cancer risk. Nat Genet. 2013;45(4):353-361, 361e351-352.
bMichailidou K, Lindstrom S, Dennis J, et al. Association analysis identifies 65 new breast cancer risk loci. Nature. 2017;551(7678):92-94.
Milne RL, Burwinkel B, Michailidou K, et al. Common non-synonymous SNPs associated with breast cancer susceptibility: findings from the Breast Cancer Association Consortium. Hum Mol Genet. 2014;23(22):6096-6111.
Milne RL, Kuchenbaecker KB, Michailidou K, et al. Identification of ten variants associated with risk of estrogen-receptor-negative breast cancer. Nat Genet. 2017;49(12):1767-1778.
Morton LM, Sampson JN, Armstrong GT, et al. Genome-wide association study to identify susceptibility loci that modify radiation-related risk for breast cancer after childhood cancer. J Natl Cancer Inst. 2017;109(11).
Orr N, Lemnrau A, Cooke R, et al. Genome-wide association study identifies a common variant in RAD51B associated with male breast cancer risk. Nat Genet. 2012;44(11):1182-1184.
Palomba G, Loi A, Porcu E, et al. Genome-wide association study of susceptibility loci for breast cancer in Sardinian population. BMC Cancer. 2015;15:383.
Petridis C, Brook MN, Shah V, et al. Genetic predisposition to ductal carcinoma in situ of the breast. Breast Cancer Res. 2016;18(1):22.
Purrington KS, Slager S, Eccles D, et al. Genome-wide association study identifies 25 known breast cancer susceptibility loci as risk factors for triple-negative breast cancer. Carcinogenesis. 2014;35(5):1012-1019.
Sapkota Y, Yasui Y, Lai R, et al. Identification of a breast cancer susceptibility locus at 4q31.22 using a genome-wide association study paradigm. PLoS One. 2013;8(5):e62550.
Sawyer E, Roylance R, Petridis C, et al. Genetic predisposition to in situ and invasive lobular carcinoma of the breast. PLoS Genet. 2014;10(4):e1004285.
Shi J, Sung H, Zhang B, et al. New breast cancer risk variant discovered at 10q25 in East Asian women. Cancer Epidemiol Biomarkers Prev. 2013;22(7):1297-1303.
Siddiq A, Couch FJ, Chen GK, et al. A meta-analysis of genome-wide association studies of breast cancer identifies two novel susceptibility loci at 6q14 and 20q11. Hum Mol Genet. 2012;21(24):5373-5384.
Stacey SN, Manolescu A, Sulem P, et al. Common variants on chromosomes 2q35 and 16q12 confer susceptibility to estrogen receptor-positive breast cancer. Nat Genet. 2007;39(7):865-869.
Stacey SN, Manolescu A, Sulem P, et al. Common variants on chromosome 5p12 confer susceptibility to estrogen receptor-positive breast cancer. Nat Genet. 2008;40(6):703-706.
Thomas G, Jacobs KB, Kraft P, et al. A multistage genome-wide association study in breast cancer identifies two new risk alleles at 1p11.2 and 14q24.1 (RAD51L1). Nat Genet. 2009;41(5):579-584.
Turnbull C, Ahmed S, Morrison J, et al. Genome-wide association study identifies five new breast cancer susceptibility loci. Nat Genet. 2010;42(6):504-507.
Zheng W, Long J, Gao YT, et al. Genome-wide association study identifies a new breast cancer susceptibility locus at 6q25.1. Nat Genet. 2009;41(3):324-328.
Zheng W, Zhang B, Cai Q, et al. Common genetic determinants of breast-cancer risk in East Asian women: a collaborative study of 23 637 breast cancer cases and 25 579 controls. Hum Mol Genet. 2013;22(12):2539-2550.
Cervix
Chen D, Enroth S, Liu H, et al. Pooled analysis of genome-wide association studies of cervical intraepithelial neoplasia 3 (CIN3) identifies a new susceptibility locus. Oncotarget. 2016;7(27):42216-42224.
Chen D, Juko-Pecirep I, Hammer J, et al. Genome-wide association study of susceptibility loci for cervical cancer. J Natl Cancer Inst. 2013;105(9):624-633.
Leo PJ, Madeleine MM, Wang S, et al. Defining the genetic susceptibility to cervical neoplasia-A genome-wide association study. PLoS Genet. 2017;13(8):e1006866.
Shi Y, Li L, Hu Z, et al. A genome-wide association study identifies two new cervical cancer susceptibility loci at 4q12 and 17q12. Nat Genet. 2013;45(8):918-922.
Colorectal
Al-Tassan NA, Whiffin N, Hosking FJ, et al. A new GWAS and meta-analysis with 1000Genomes imputation identifies novel risk variants for colorectal cancer. Sci Rep. 2015;5:10442.
Broderick P, Carvajal-Carmona L, Pittman AM, et al. A genome-wide association study shows that common alleles of SMAD7 influence colorectal cancer risk. Nat Genet. 2007;39(11):1315-1317.
Cui R, Okada Y, Jang SG, et al. Common variant in 6q26-q27 is associated with distal colon cancer in an Asian population. Gut. 2011;60(6):799-805.
Dunlop MG, Dobbins SE, Farrington SM, et al. Common variation near CDKN1A, POLD3 and SHROOM2 influences colorectal cancer risk. Nat Genet. 2012;44(7):770-776.
aFehringer G, Kraft P, Pharoah PD, et al. Cross-cancer genome-wide analysis of lung, ovary, breast, prostate, and colorectal cancer reveals novel pleiotropic associations. Cancer Res. 2016;76(17):5103-5114.
aGaj P, Maryan N, Hennig EE, et al. Pooled sample-based GWAS: a cost-effective alternative for identifying colorectal and prostate cancer risk variants in the Polish population. PLoS One. 2012;7(4):e35307.
Hofer P, Hagmann M, Brezina S, et al. Bayesian and frequentist analysis of an Austrian genome-wide association study of colorectal cancer and advanced adenomas. Oncotarget. 2017;8(58):98623-98634.
Houlston RS, Cheadle J, Dobbins SE, et al. Meta-analysis of three genome-wide association studies identifies susceptibility loci for colorectal cancer at 1q41, 3q26.2, 12q13.13 and 20q13.33. Nat Genet. 2010;42(11):973-977.
Houlston RS, Webb E, Broderick P, et al. Meta-analysis of genome-wide association data identifies four new susceptibility loci for colorectal cancer. Nat Genet. 2008;40(12):1426-1435.
cHuyghe JR, Bien SA, Harrison TA, et al. Discovery of common and rare genetic risk variants for colorectal cancer. Nat Genet. 2019;51(1):76-87.
Jia WH, Zhang B, Matsuo K, et al. Genome-wide association analyses in East Asians identify new susceptibility loci for colorectal cancer. Nat Genet. 2013;45(2):191-196.
Jiang K, Sun Y, Wang C, et al. Genome-wide association study identifies two new susceptibility loci for colorectal cancer at 5q23.3 and 17q12 in Han Chinese. Oncotarget. 2015;6(37):40327-40336.
Lemire M, Qu C, Loo LW, et al. A genome-wide association study for colorectal cancer identifies a risk locus in 14q23.1. Hum Genet. 2015;134(11-12):1249-1262.
Ma X, Zhang B, Zheng W. Genetic variants associated with colorectal cancer risk: comprehensive research synopsis, meta-analysis, and epidemiological evidence. Gut. 2014;63(2):326-336.
Orlando G, Law PJ, Palin K, et al. Variation at 2q35 (PNKD and TMBIM1) influences colorectal cancer risk and identifies a pleiotropic effect with inflammatory bowel disease. Hum Mol Genet. 2016;25(11):2349-2359.
Peters U, Hutter CM, Hsu L, et al. Meta-analysis of new genome-wide association studies of colorectal cancer risk. Hum Genet. 2012;131(2):217-234.
Peters U, Jiao S, Schumacher FR, et al. Identification of genetic susceptibility loci for colorectal tumors in a genome-wide meta-analysis. Gastroenterology. 2013;144(4):799-807.e724.
Real LM, Ruiz A, Gayan J, et al. A colorectal cancer susceptibility new variant at 4q26 in the Spanish population identified by genome-wide association analysis. PLoS One. 2014;9(6):e101178.
Schmit SL, Edlund CK, Schumacher FR, et al. Novel Common Genetic Susceptibility Loci for Colorectal Cancer. J Natl Cancer Inst. 2019;111(2):146-157.
Schmit SL, Schumacher FR, Edlund CK, et al. A novel colorectal cancer risk locus at 4q32.2 identified from an international genome-wide association study. Carcinogenesis. 2014;35(11):2512-2519.
Schmit SL, Schumacher FR, Edlund CK, et al. Genome-wide association study of colorectal cancer in Hispanics. Carcinogenesis. 2016;37(6):547-556.
Schumacher FR, Schmit SL, Jiao S, et al. Genome-wide association study of colorectal cancer identifies six new susceptibility loci. Nat Commun. 2015;6:7138.
Tanikawa C, Kamatani Y, Takahashi A, et al. GWAS identifies two novel colorectal cancer loci at 16q24.1 and 20q13.12. Carcinogenesis. 2018;39(5):652-660.
Tanskanen T, van den Berg L, Valimaki N, et al. Genome-wide association study and meta-analysis in Northern European populations replicate multiple colorectal cancer risk loci. Int J Cancer. 2018;142(3):540-546.
Tenesa A, Farrington SM, Prendergast JG, et al. Genome-wide association scan identifies a colorectal cancer susceptibility locus on 11q23 and replicates risk loci at 8q24 and 18q21. Nat Genet. 2008;40(5):631-637.
Tomlinson IP, Webb E, Carvajal-Carmona L, et al. A genome-wide association study identifies colorectal cancer susceptibility loci on chromosomes 10p14 and 8q23.3. Nat Genet. 2008;40(5):623-630.
Tomlinson I, Webb E, Carvajal-Carmona L, et al. A genome-wide association scan of tag SNPs identifies a susceptibility variant for colorectal cancer at 8q24.21. Nat Genet. 2007;39(8):984-988.
Wang H, Burnett T, Kono S, et al. Trans-ethnic genome-wide association study of colorectal cancer identifies a new susceptibility locus in VTI1A. Nat Commun. 2014;5:4613.
Wang M, Gu D, Du M, et al. Common genetic variation in ETV6 is associated with colorectal cancer susceptibility. Nat Commun. 2016;7:11478.
Wang H, Schmit SL, Haiman CA, et al. Novel colon cancer susceptibility variants identified from a genome-wide association study in African Americans. Int J Cancer. 2017;140(12):2728-2733.
Whiffin N, Dobbins SE, Hosking FJ, et al. Deciphering the genetic architecture of low-penetrance susceptibility to colorectal cancer. Hum Mol Genet. 2013;22(24):5075-5082.
Whiffin N, Hosking FJ, Farrington SM, et al. Identification of susceptibility loci for colorectal cancer in a genome-wide meta-analysis. Hum Mol Genet. 2014;23(17):4729-4737.
Zanke BW, Greenwood CM, Rangrej J, et al. Genome-wide association scan identifies a colorectal cancer susceptibility locus on chromosome 8q24. Nat Genet. 2007;39(8):989-994.
Zeng C, Matsuda K, Jia WH, et al. Identification of susceptibility loci and genes for colorectal cancer risk. Gastroenterology. 2016;150(7):1633-1645.
Zhang B, Jia WH, Matsuda K, et al. Large-scale genetic study in East Asians identifies six new loci associated with colorectal cancer risk. Nat Genet. 2014;46(6):533-542.
Zhang B, Jia WH, Matsuo K, et al. Genome-wide association study identifies a new SMAD7 risk variant associated with colorectal cancer risk in East Asians. Int J Cancer. 2014;135(4):948-955.
Endometrium
Chen MM, O'Mara TA, Thompson DJ, et al. GWAS meta-analysis of 16 852 women identifies new susceptibility locus for endometrial cancer. Hum Mol Genet. 2016;25(12):2612-2620.
Cheng TH, Thompson DJ, O'Mara TA, et al. Five endometrial cancer risk loci identified through genome-wide association analysis. Nat Genet. 2016;48(6):667-674.
Painter JN, O'Mara TA, Morris AP, et al. Genetic overlap between endometriosis and endometrial cancer: evidence from cross-disease genetic correlation and GWAS meta-analyses. Cancer Med. 2018;7(5):1978-1987.
Spurdle AB, Thompson DJ, Ahmed S, et al. Genome-wide association study identifies a common variant associated with risk of endometrial cancer. Nat Genet. 2011;43(5):451-454.
Kidney
Gudmundsson J, Sulem P, Gudbjartsson DF, et al. A common variant at 8q24.21 is associated with renal cell cancer. Nat Commun. 2013;4:2776.
Henrion M, Frampton M, Scelo G, et al. Common variation at 2q22.3 (ZEB2) influences the risk of renal cancer. Hum Mol Genet. 2013;22(4):825-831.
Henrion MY, Purdue MP, Scelo G, et al. Common variation at 1q24.1 (ALDH9A1) is a potential risk factor for renal cancer. PLoS One. 2015;10(3):e0122589.
Purdue MP, Johansson M, Zelenika D, et al. Genome-wide association study of renal cell carcinoma identifies two susceptibility loci on 2p21 and 11q13.3. Nat Genet. 2011;43(1):60-65.
Scelo G, Purdue MP, Brown KM, et al. Genome-wide association study identifies multiple risk loci for renal cell carcinoma. Nat Commun. 2017;8:15724.
Wu X, Scelo G, Purdue MP, et al. A genome-wide association study identifies a novel susceptibility locus for renal cell carcinoma on 12p11.23. Hum Mol Genet. 2012;21(2):456-462.
Lung
Ahn MJ, Won HH, Lee J, et al. The 18p11.22 locus is associated with never smoker non-small cell lung cancer susceptibility in Korean populations. Hum Genet. 2012;131(3):365-372.
Amos CI, Wu X, Broderick P, et al. Genome-wide association scan of tag SNPs identifies a susceptibility locus for lung cancer at 15q25.1. Nat Genet. 2008;40(5):616-622.
Brenner DR, Amos CI, Brhane Y, et al. Identification of lung cancer histology-specific variants applying Bayesian framework variant prioritization approaches within the TRICL and ILCCO consortia. Carcinogenesis. 2015;36(11):1314-1326.
Broderick P, Wang Y, Vijayakrishnan J, et al. Deciphering the impact of common genetic variation on lung cancer risk: a genome-wide association study. Cancer Res. 2009;69(16):6633-6641.
Byun J, Schwartz AG, Lusk C, et al. Genome-wide association study of familial lung cancer. Carcinogenesis. 2018;39(9):1135-1140.
Dong J, Jin G, Wu C, et al. Genome-wide association study identifies a novel susceptibility locus at 12q23.1 for lung squamous cell carcinoma in han chinese. PLoS Genet. 2013;9(1):e1003190.
aFehringer G, Kraft P, Pharoah PD, et al. Cross-cancer genome-wide analysis of lung, ovary, breast, prostate, and colorectal cancer reveals novel pleiotropic associations. Cancer Res. 2016;76(17):5103-5114.
Hosgood HD, 3rd, Song M, Hsiung CA, et al. Interactions between household air pollution and GWAS-identified lung cancer susceptibility markers in the Female Lung Cancer Consortium in Asia (FLCCA). Hum Genet. 2015;134(3):333-341.
Hsiung CA, Lan Q, Hong YC, et al. The 5p15.33 locus is associated with risk of lung adenocarcinoma in never-smoking females in Asia. PLoS Genet. 2010;6(8).
Hu Z, Wu C, Shi Y, et al. A genome-wide association study identifies two new lung cancer susceptibility loci at 13q12.12 and 22q12.2 in Han Chinese. Nat Genet. 2011;43(8):792-796.
Hung RJ, McKay JD, Gaborieau V, et al. A susceptibility locus for lung cancer maps to nicotinic acetylcholine receptor subunit genes on 15q25. Nature. 2008;452(7187):633-637.
Jin G, Ma H, Wu C, et al. Genetic variants at 6p21.1 and 7p15.3 are associated with risk of multiple cancers in Han Chinese. Am J Hum Genet. 2012;91(5):928-934.
Kohno T, Kunitoh H, Shimada Y, et al. Individuals susceptible to lung adenocarcinoma defined by combined HLA-DQA1 and TERT genotypes. Carcinogenesis. 2010;31(5):834-841.
Lan Q, Hsiung CA, Matsuo K, et al. Genome-wide association analysis identifies new lung cancer susceptibility loci in never-smoking women in Asia. Nat Genet. 2012;44(12):1330-1335.
Landi MT, Chatterjee N, Yu K, et al. A genome-wide association study of lung cancer identifies a region of chromosome 5p15 associated with risk for adenocarcinoma. Am J Hum Genet. 2009;85(5):679-691.
McKay JD, Hung RJ, Gaborieau V, et al. Lung cancer susceptibility locus at 5p15.33. Nat Genet. 2008;40(12):1404-1406.
McKay JD, Hung RJ, Han Y, et al. Large-scale association analysis identifies new lung cancer susceptibility loci and heterogeneity in genetic susceptibility across histological subtypes. Nat Genet. 2017;49(7):1126-1132.
Miki D, Kubo M, Takahashi A, et al. Variation in TP63 is associated with lung adenocarcinoma susceptibility in Japanese and Korean populations. Nat Genet. 2010;42(10):893-896.
Rafnar T, Sulem P, Besenbacher S, et al. Genome-wide significant association between a sequence variant at 15q15.2 and lung cancer risk. Cancer Res. 2011;71(4):1356-1361.
Shi J, Chatterjee N, Rotunno M, et al. Inherited variation at chromosome 12p13.33, including RAD52, influences the risk of squamous cell lung carcinoma. Cancer Discov. 2012;2(2):131-139.
Shiraishi K, Kunitoh H, Daigo Y, et al. A genome-wide association study identifies two new susceptibility loci for lung adenocarcinoma in the Japanese population. Nat Genet. 2012;44(8):900-903.
Shiraishi K, Okada Y, Takahashi A, et al. Association of variations in HLA class II and other loci with susceptibility to EGFR-mutated lung adenocarcinoma. Nat Commun. 2016;7:12451.
Thorgeirsson TE, Geller F, Sulem P, et al. A variant associated with nicotine dependence, lung cancer and peripheral arterial disease. Nature. 2008;452(7187):638-642.
Timofeeva MN, Hung RJ, Rafnar T, et al. Influence of common genetic variation on lung cancer risk: meta-analysis of 14 900 cases and 29 485 controls. Hum Mol Genet. 2012;21(22):4980-4995.
Wang Y, Broderick P, Webb E, et al. Common 5p15.33 and 6p21.33 variants influence lung cancer risk. Nat Genet. 2008;40(12):1407-1409.
Wang Y, McKay JD, Rafnar T, et al. Rare variants of large effect in BRCA2 and CHEK2 affect risk of lung cancer. Nat Genet. 2014;46(7):736-741.
Wang Y, Wei Y, Gaborieau V, et al. Deciphering associations for lung cancer risk through imputation and analysis of 12,316 cases and 16,831 controls. Eur J Hum Genet. 2015;23(12):1723-1728.
Wang Z, Seow WJ, Shiraishi K, et al. Meta-analysis of genome-wide association studies identifies multiple lung cancer susceptibility loci in never-smoking Asian women. Hum Mol Genet. 2016;25(3):620-629.
Yoon KA, Park JH, Han J, et al. A genome-wide association study reveals susceptibility variants for non-small cell lung cancer in the Korean population. Hum Mol Genet. 2010;19(24):4948-4954.
Zanetti KA, Wang Z, Aldrich M, et al. Genome-wide association study confirms lung cancer susceptibility loci on chromosomes 5p15 and 15q25 in an African-American population. Lung Cancer. 2016;98:33-42.
Lymphocytic Leukemia
Berndt SI, Camp NJ, Skibola CF, et al. Meta-analysis of genome-wide association studies discovers multiple loci for chronic lymphocytic leukemia. Nat Commun. 2016;7:10933.
Berndt SI, Skibola CF, Joseph V, et al. Genome-wide association study identifies multiple risk loci for chronic lymphocytic leukemia. Nat Genet. 2013;45(8):868-876.
Clay-Gilmour AI, Hahn T, Preus LM, et al. Genetic association with B-cell acute lymphoblastic leukemia in allogeneic transplant patients differs by age and sex. Blood Adv. 2017;1(20):1717-1728.
aConde L, Halperin E, Akers NK, et al. Genome-wide association study of follicular lymphoma identifies a risk locus at 6p21.32. Nat Genet. 2010;42(8):661-664.
Crowther-Swanepoel D, Broderick P, Di Bernardo MC, et al. Common variants at 2q37.3, 8q24.21, 15q21.3 and 16q24.1 influence chronic lymphocytic leukemia risk. Nat Genet. 2010;42(2):132-136.
Di Bernardo MC, Crowther-Swanepoel D, Broderick P, et al. A genome-wide association study identifies six susceptibility loci for chronic lymphocytic leukemia. Nat Genet. 2008;40(10):1204-1210.
Ellinghaus E, Stanulla M, Richter G, et al. Identification of germline susceptibility loci in ETV6-RUNX1-rearranged childhood acute lymphoblastic leukemia. Leukemia. 2012;26(5):902-909.
Evans TJ, Milne E, Anderson D, et al. Confirmation of childhood acute lymphoblastic leukemia variants, ARID5B and IKZF1, and interaction with parental environmental exposures. PLoS One. 2014;9(10):e110255.
Hungate EA, Vora SR, Gamazon ER, et al. A variant at 9p21.3 functionally implicates CDKN2B in paediatric B-cell precursor acute lymphoblastic leukaemia aetiology. Nat Commun. 2016;7:10635.
Law PJ, Berndt SI, Speedy HE, et al. Genome-wide association analysis implicates dysregulation of immunity genes in chronic lymphocytic leukaemia. Nat Commun. 2017;8:14175.
Law PJ, Sud A, Mitchell JS, et al. Genome-wide association analysis of chronic lymphocytic leukaemia, Hodgkin lymphoma and multiple myeloma identifies pleiotropic risk loci. Sci Rep. 2017;7:41071.
Migliorini G, Fiege B, Hosking FJ, et al. Variation at 10p12.2 and 10p14 influences risk of childhood B-cell acute lymphoblastic leukemia and phenotype. Blood. 2013;122(19):3298-3307.
Orsi L, Rudant J, Bonaventure A, et al. Genetic polymorphisms and childhood acute lymphoblastic leukemia: GWAS of the ESCALE study (SFCE). Leukemia. 2012;26(12):2561-2564.
Papaemmanuil E, Hosking FJ, Vijayakrishnan J, et al. Loci on 7p12.2, 10q21.2 and 14q11.2 are associated with risk of childhood acute lymphoblastic leukemia. Nat Genet. 2009;41(9):1006-1010.
Perez-Andreu V, Roberts KG, Harvey RC, et al. Inherited GATA3 variants are associated with Ph-like childhood acute lymphoblastic leukemia and risk of relapse. Nat Genet. 2013;45(12):1494-1498.
Perez-Andreu V, Roberts KG, Xu H, et al. A genome-wide association study of susceptibility to acute lymphoblastic leukemia in adolescents and young adults. Blood. 2015;125(4):680-686.
Sava GP, Speedy HE, Di Bernardo MC, et al. Common variation at 12q24.13 (OAS3) influences chronic lymphocytic leukemia risk. Leukemia. 2015;29(3):748-751.
Sherborne AL, Hosking FJ, Prasad RB, et al. Variation in CDKN2A at 9p21.3 influences childhood acute lymphoblastic leukemia risk. Nat Genet. 2010;42(6):492-494.
Shi Y, Du M, Fang Y, et al. Identification of a novel susceptibility locus at 16q23.1 associated with childhood acute lymphoblastic leukemia in Han Chinese. Hum Mol Genet. 2016;25(13):2873-2880.
Slager SL, Rabe KG, Achenbach SJ, et al. Genome-wide association study identifies a novel susceptibility locus at 6p21.3 among familial CLL. Blood. 2011;117(6):1911-1916.
Slager SL, Skibola CF, Di Bernardo MC, et al. Common variation at 6p21.31 (BAK1) influences the risk of chronic lymphocytic leukemia. Blood. 2012;120(4):843-846.
Speedy HE, Di Bernardo MC, Sava GP, et al. A genome-wide association study identifies multiple susceptibility loci for chronic lymphocytic leukemia. Nat Genet. 2014;46(1):56-60.
Trevino LR, Yang W, French D, et al. Germline genomic variants associated with childhood acute lymphoblastic leukemia. Nat Genet. 2009;41(9):1001-1005.
Vijayakrishnan J, Kumar R, Henrion MY, et al. A genome-wide association study identifies risk loci for childhood acute lymphoblastic leukemia at 10q26.13 and 12q23.1. Leukemia. 2017;31(3):573-579.
Vijayakrishnan J, Studd J, Broderick P, et al. Genome-wide association study identifies susceptibility loci for B-cell childhood acute lymphoblastic leukemia. Nat Commun. 2018;9(1):1340.
Xu H, Yang W, Perez-Andreu V, et al. Novel susceptibility variants at 10p12.31-12.2 for childhood acute lymphoblastic leukemia in ethnically diverse populations. J Natl Cancer Inst. 2013;105(10):733-742.
Melanoma
Amos CI, Wang LE, Lee JE, et al. Genome-wide association study identifies novel loci predisposing to cutaneous melanoma. Hum Mol Genet. 2011;20(24):5012-5023.
Barrett JH, Iles MM, Harland M, et al. Genome-wide association study identifies three new melanoma susceptibility loci. Nat Genet. 2011;43(11):1108-1113.
Bishop DT, Demenais F, Iles MM, et al. Genome-wide association study identifies three loci associated with melanoma risk. Nat Genet. 2009;41(8):920-925.
Brown KM, Macgregor S, Montgomery GW, et al. Common sequence variants on 20q11.22 confer melanoma susceptibility. Nat Genet. 2008;40(7):838-840.
Iles MM, Law MH, Stacey SN, et al. A variant in FTO shows association with melanoma risk not due to BMI. Nat Genet. 2013;45(4):428-432, 432e421.
Law MH, Bishop DT, Lee JE, et al. Genome-wide meta-analysis identifies five new susceptibility loci for cutaneous malignant melanoma. Nat Genet. 2015;47(9):987-995.
Macgregor S, Montgomery GW, Liu JZ, et al. Genome-wide association study identifies a new melanoma susceptibility locus at 1q21.3. Nat Genet. 2011;43(11):1114-1118.
Ransohoff KJ, Wu W, Cho HG, et al. Two-stage genome-wide association study identifies a novel susceptibility locus associated with melanoma. Oncotarget. 2017;8(11):17586-17592.
Song F, Amos CI, Lee JE, et al. Identification of a melanoma susceptibility locus and somatic mutation in TET2. Carcinogenesis. 2014;35(9):2097-2101.
Teerlink C, Farnham J, Allen-Brady K, et al. A unique genome-wide association analysis in extended Utah high-risk pedigrees identifies a novel melanoma risk variant on chromosome arm 10q. Hum Genet. 2012;131(1):77-85.
Zhang M, Song F, Liang L, et al. Genome-wide association studies identify several new loci associated with pigmentation traits and skin cancer risk in European Americans. Hum Mol Genet. 2013;22(14):2948-2959.
Non-Hodgkin’s Lymphoma
Cerhan JR, Berndt SI, Vijai J, et al. Genome-wide association study identifies multiple susceptibility loci for diffuse large B cell lymphoma. Nat Genet. 2014;46(11):1233-1238.
aConde L, Halperin E, Akers NK, et al. Genome-wide association study of follicular lymphoma identifies a risk locus at 6p21.32. Nat Genet. 2010;42(8):661-664.
Skibola CF, Berndt SI, Vijai J, et al. Genome-wide association study identifies five susceptibility loci for follicular lymphoma outside the HLA region. Am J Hum Genet. 2014;95(4):462-471.
Skibola CF, Bracci PM, Halperin E, et al. Genetic variants at 6p21.33 are associated with susceptibility to follicular lymphoma. Nat Genet. 2009;41(8):873-875.
Skibola CF, Conde L, Foo JN, et al. A meta-analysis of genome-wide association studies of follicular lymphoma. BMC Genomics. 2012;13:516.
Smedby KE, Foo JN, Skibola CF, et al. GWAS of follicular lymphoma reveals allelic heterogeneity at 6p21.32 and suggests shared genetic susceptibility with diffuse large B-cell lymphoma. PLoS Genet. 2011;7(4):e1001378.
Tan DE, Foo JN, Bei JX, et al. Genome-wide association study of B cell non-Hodgkin lymphoma identifies 3q27 as a susceptibility locus in the Chinese population. Nat Genet. 2013;45(7):804-807.
Vijai J, Kirchhoff T, Schrader KA, et al. Susceptibility loci associated with specific and shared subtypes of lymphoid malignancies. PLoS Genet. 2013;9(1):e1003220.
Vijai J, Wang Z, Berndt SI, et al. A genome-wide association study of marginal zone lymphoma shows association to the HLA region. Nat Commun. 2015;6:5751.
Oral Cavity / Pharynx
Bei JX, Li Y, Jia WH, et al. A genome-wide association study of nasopharyngeal carcinoma identifies three new susceptibility loci. Nat Genet. 2010;42(7):599-603.
Bei JX, Su WH, Ng CC, et al. A GWAS meta-analysis and replication study identifies a novel locus within CLPTM1L/TERT associated with nasopharyngeal carcinoma in individuals of Chinese ancestry. Cancer Epidemiol Biomarkers Prev. 2016;25(1):188-192.
Chin YM, Mushiroda T, Takahashi A, et al. HLA-A SNPs and amino acid variants are associated with nasopharyngeal carcinoma in Malaysian Chinese. Int J Cancer. 2015;136(3):678-687.
Cui Q, Feng QS, Mo HY, et al. An extended genome-wide association study identifies novel susceptibility loci for nasopharyngeal carcinoma. Hum Mol Genet. 2016;25(16):3626-3634.
Lesseur C, Diergaarde B, Olshan AF, et al. Genome-wide association analyses identify new susceptibility loci for oral cavity and pharyngeal cancer. Nat Genet. 2016;48(12):1544-1550.
McKay JD, Truong T, Gaborieau V, et al. A genome-wide association study of upper aerodigestive tract cancers conducted within the INHANCE consortium. PLoS Genet. 2011;7(3):e1001333.
Tang M, Lautenberger JA, Gao X, et al. The principal genetic determinants for nasopharyngeal carcinoma in China involve the HLA class I antigen recognition groove. PLoS Genet. 2012;8(11):e1003103.
Tse KP, Su WH, Chang KP, et al. Genome-wide association study reveals multiple nasopharyngeal carcinoma-associated loci within the HLA region at chromosome 6p21.3. Am J Hum Genet. 2009;85(2):194-203.
Ovary
Bolton KL, Tyrer J, Song H, et al. Common variants at 19p13 are associated with susceptibility to ovarian cancer. Nat Genet. 2010;42(10):880-884.
Chen K, Ma H, Li L, et al. Genome-wide association study identifies new susceptibility loci for epithelial ovarian cancer in Han Chinese women. Nat Commun. 2014;5:4682.
aCouch FJ, Wang X, McGuffog L, et al. Genome-wide association study in BRCA1 mutation carriers identifies novel loci associated with breast and ovarian cancer risk. PLoS Genet. 2013;9(3):e1003212.
aFehringer G, Kraft P, Pharoah PD, et al. Cross-cancer genome-wide analysis of lung, ovary, breast, prostate, and colorectal cancer reveals novel pleiotropic associations. Cancer Res. 2016;76(17):5103-5114.
Goode EL, Chenevix-Trench G, Song H, et al. A genome-wide association study identifies susceptibility loci for ovarian cancer at 2q31 and 8q24. Nat Genet. 2010;42(10):874-879.
aKar SP, Beesley J, Amin Al Olama A, et al. Genome-wide meta-analyses of breast, ovarian, and prostate cancer association studies identify multiple new susceptibility loci shared by at least two cancer types. Cancer Discov. 2016;6(9):1052-1067.
Kelemen LE, Lawrenson K, Tyrer J, et al. Genome-wide significant risk associations for mucinous ovarian carcinoma. Nat Genet. 2015;47(8):888-897.
Kuchenbaecker KB, Ramus SJ, Tyrer J, et al. Identification of six new susceptibility loci for invasive epithelial ovarian cancer. Nat Genet. 2015;47(2):164-171.
Pharoah PD, Tsai YY, Ramus SJ, et al. GWAS meta-analysis and replication identifies three new susceptibility loci for ovarian cancer. Nat Genet. 2013;45(4):362-370, 370e361-362.
Phelan CM, Kuchenbaecker KB, Tyrer JP, et al. Identification of 12 new susceptibility loci for different histotypes of epithelial ovarian cancer. Nat Genet. 2017;49(5):680-691.
Rafnar T, Gudbjartsson DF, Sulem P, et al. Mutations in BRIP1 confer high risk of ovarian cancer. Nat Genet. 2011;43(11):1104-1107.
Song H, Ramus SJ, Tyrer J, et al. A genome-wide association study identifies a new ovarian cancer susceptibility locus on 9p22.2. Nat Genet. 2009;41(9):996-1000.
Pancreas
Amundadottir L, Kraft P, Stolzenberg-Solomon RZ, et al. Genome-wide association study identifies variants in the ABO locus associated with susceptibility to pancreatic cancer. Nat Genet. 2009;41(9):986-990.
Childs EJ, Mocci E, Campa D, et al. Common variation at 2p13.3, 3q29, 7p13 and 17q25.1 associated with susceptibility to pancreatic cancer. Nat Genet. 2015;47(8):911-916.
Klein AP, Wolpin BM, Risch HA, et al. Genome-wide meta-analysis identifies five new susceptibility loci for pancreatic cancer. Nat Commun. 2018;9(1):556.
Petersen GM, Amundadottir L, Fuchs CS, et al. A genome-wide association study identifies pancreatic cancer susceptibility loci on chromosomes 13q22.1, 1q32.1 and 5p15.33. Nat Genet. 2010;42(3):224-228.
Wolpin BM, Rizzato C, Kraft P, et al. Genome-wide association study identifies multiple susceptibility loci for pancreatic cancer. Nat Genet. 2014;46(9):994-1000.
Wu C, Miao X, Huang L, et al. Genome-wide association study identifies five loci associated with susceptibility to pancreatic cancer in Chinese populations. Nat Genet. 2012;44(1):62-66.
Zhang M, Wang Z, Obazee O, et al. Three new pancreatic cancer susceptibility signals identified on chromosomes 1q32.1, 5p15.33 and 8q24.21. Oncotarget. 2016;7(41):66328-66343.
Prostate
Akamatsu S, Takata R, Haiman CA, et al. Common variants at 11q12, 10q26 and 3p11.2 are associated with prostate cancer susceptibility in Japanese. Nat Genet. 2012;44(4):426-429, S1.
Al Olama AA, Kote-Jarai Z, Berndt SI, et al. A meta-analysis of 87,040 individuals identifies 23 new susceptibility loci for prostate cancer. Nat Genet. 2014;46(10):1103-1109.
Al Olama AA, Kote-Jarai Z, Giles GG, et al. Multiple loci on 8q24 associated with prostate cancer susceptibility. Nat Genet. 2009;41(10):1058-1060.
Amin Al Olama AA, Kote-Jarai Z, Schumacher FR, et al. A meta-analysis of genome-wide association studies to identify prostate cancer susceptibility loci associated with aggressive and non-aggressive disease. Hum Mol Genet. 2013;22(2):408-415.
Berndt SI, Wang Z, Yeager M, et al. Two susceptibility loci identified for prostate cancer aggressiveness. Nat Commun. 2015;6:6889.
Cheng I, Chen GK, Nakagawa H, et al. Evaluating genetic risk for prostate cancer among Japanese and Latinos. Cancer Epidemiol Biomarkers Prev. 2012;21(11):2048-2058.
Conti DV, Wang K, Sheng X, et al. Two Novel Susceptibility Loci for Prostate Cancer in Men of African Ancestry. J Natl Cancer Inst. 2017;109(8).
Cook MB, Wang Z, Yeboah ED, et al. A genome-wide association study of prostate cancer in West African men. Hum Genet. 2014;133(5):509-521.
Eeles RA, Kote-Jarai Z, Al Olama AA, et al. Identification of seven new prostate cancer susceptibility loci through a genome-wide association study. Nat Genet. 2009;41(10):1116-1121.
Eeles RA, Kote-Jarai Z, Giles GG, et al. Multiple newly identified loci associated with prostate cancer susceptibility. Nat Genet. 2008;40(3):316-321.
Eeles RA, Olama AA, Benlloch S, et al. Identification of 23 new prostate cancer susceptibility loci using the iCOGS custom genotyping array. Nat Genet. 2013;45(4):385-391, 391e381-382.
aFehringer G, Kraft P, Pharoah PD, et al. Cross-cancer genome-wide analysis of lung, ovary, breast, prostate, and colorectal cancer reveals novel pleiotropic associations. Cancer Res. 2016;76(17):5103-5114.
aGaj P, Maryan N, Hennig EE, et al. Pooled sample-based GWAS: a cost-effective alternative for identifying colorectal and prostate cancer risk variants in the Polish population. PLoS One. 2012;7(4):e35307.
Gudmundsson J, Besenbacher S, Sulem P, et al. Genetic correction of PSA values using sequence variants associated with PSA levels. Sci Transl Med. 2010;2(62):62ra92.
Gudmundsson J, Sulem P, Gudbjartsson DF, et al. Genome-wide association and replication studies identify four variants associated with prostate cancer susceptibility. Nat Genet. 2009;41(10):1122-1126.
Gudmundsson J, Sulem P, Gudbjartsson DF, et al. A study based on whole-genome sequencing yields a rare variant at 8q24 associated with prostate cancer. Nat Genet. 2012;44(12):1326-1329.
Gudmundsson J, Sulem P, Manolescu A, et al. Genome-wide association study identifies a second prostate cancer susceptibility variant at 8q24. Nat Genet. 2007;39(5):631-637.
Gudmundsson J, Sulem P, Rafnar T, et al. Common sequence variants on 2p15 and Xp11.22 confer susceptibility to prostate cancer. Nat Genet. 2008;40(3):281-283.
Gudmundsson J, Sulem P, Steinthorsdottir V, et al. Two variants on chromosome 17 confer prostate cancer risk, and the one in TCF2 protects against type 2 diabetes. Nat Genet. 2007;39(8):977-983.
Haiman CA, Chen GK, Blot WJ, et al. Genome-wide association study of prostate cancer in men of African ancestry identifies a susceptibility locus at 17q21. Nat Genet. 2011;43(6):570-573.
dHoffmann TJ, Van Den Eeden SK, Sakoda LC, et al. A large multiethnic genome-wide association study of prostate cancer identifies novel risk variants and substantial ethnic differences. Cancer Discov. 2015;5(8):878-891.
aKar SP, Beesley J, Amin Al Olama A, et al. Genome-wide meta-analyses of breast, ovarian, and prostate cancer association studies identify multiple new susceptibility loci shared by at least two cancer types. Cancer Discov. 2016;6(9):1052-1067.
Knipe DW, Evans DM, Kemp JP, et al. Genetic variation in prostate-specific antigen-detected prostate cancer and the effect of control selection on genetic association studies. Cancer Epidemiol Biomarkers Prev. 2014;23(7):1356-1365.
Kote-Jarai Z, Olama AA, Giles GG, et al. Seven prostate cancer susceptibility loci identified by a multi-stage genome-wide association study. Nat Genet. 2011;43(8):785-791.
Lange EM, Johnson AM, Wang Y, et al. Genome-wide association scan for variants associated with early-onset prostate cancer. PLoS One. 2014;9(4):e93436.
Marzec J, Mao X, Li M, et al. A genetic study and meta-analysis of the genetic predisposition of prostate cancer in a Chinese population. Oncotarget. 2016;7(16):21393-21403.
Nam RK, Zhang W, Siminovitch K, et al. New variants at 10q26 and 15q21 are associated with aggressive prostate cancer in a genome-wide association study from a prostate biopsy screening cohort. Cancer Biol Ther. 2011;12(11):997-1004.
Schumacher FR, Al Olama AA, Berndt SI, et al. Association analyses of more than 140,000 men identify 63 new prostate cancer susceptibility loci. Nat Genet. 2018;50(7):928-936.
Schumacher FR, Berndt SI, Siddiq A, et al. Genome-wide association study identifies new prostate cancer susceptibility loci. Hum Mol Genet. 2011;20(19):3867-3875.
Takata R, Akamatsu S, Kubo M, et al. Genome-wide association study identifies five new susceptibility loci for prostate cancer in the Japanese population. Nat Genet. 2010;42(9):751-754.
Teerlink CC, Leongamornlert D, Dadaev T, et al. Genome-wide association of familial prostate cancer cases identifies evidence for a rare segregating haplotype at 8q24.21. Hum Genet. 2016;135(8):923-938.
Wang M, Takahashi A, Liu F, et al. Large-scale association analysis in Asians identifies new susceptibility loci for prostate cancer. Nat Commun. 2015;6:8469.
Xu J, Mo Z, Ye D, et al. Genome-wide association study in Chinese men identifies two new prostate cancer risk loci at 9q31.2 and 19q13.4. Nat Genet. 2012;44(11):1231-1235.
Yeager M, Orr N, Hayes RB, et al. Genome-wide association study of prostate cancer identifies a second risk locus at 8q24. Nat Genet. 2007;39(5):645-649.
Testis
Chung CC, Kanetsky PA, Wang Z, et al. Meta-analysis identifies four new loci associated with testicular germ cell tumor. Nat Genet. 2013;45(6):680-685.
Kanetsky PA, Mitra N, Vardhanabhuti S, et al. Common variation in KITLG and at 5q31.3 predisposes to testicular germ cell cancer. Nat Genet. 2009;41(7):811-815.
Kanetsky PA, Mitra N, Vardhanabhuti S, et al. A second independent locus within DMRT1 is associated with testicular germ cell tumor susceptibility. Hum Mol Genet. 2011;20(15):3109-3117.
Kristiansen W, Karlsson R, Rounge TB, et al. Two new loci and gene sets related to sex determination and cancer progression are associated with susceptibility to testicular germ cell tumor. Hum Mol Genet. 2015;24(14):4138-4146.
Litchfield K, Holroyd A, Lloyd A, et al. Identification of four new susceptibility loci for testicular germ cell tumour. Nat Commun. 2015;6:8690.
Litchfield K, Levy M, Orlando G, et al. Identification of 19 new risk loci and potential regulatory mechanisms influencing susceptibility to testicular germ cell tumor. Nat Genet. 2017;49(7):1133-1140.
Litchfield K, Sultana R, Renwick A, et al. Multi-stage genome-wide association study identifies new susceptibility locus for testicular germ cell tumour on chromosome 3q25. Hum Mol Genet. 2015;24(4):1169-1176.
Rapley EA, Turnbull C, Al Olama AA, et al. A genome-wide association study of testicular germ cell tumor. Nat Genet. 2009;41(7):807-810.
Ruark E, Seal S, McDonald H, et al. Identification of nine new susceptibility loci for testicular cancer, including variants near DAZL and PRDM14. Nat Genet. 2013;45(6):686-689.
Schumacher FR, Wang Z, Skotheim RI, et al. Testicular germ cell tumor susceptibility associated with the UCK2 locus on chromosome 1q23. Hum Mol Genet. 2013;22(13):2748-2753.
Turnbull C, Rapley EA, Seal S, et al. Variants near DMRT1, TERT and ATF7IP are associated with testicular germ cell cancer. Nat Genet. 2010;42(7):604-607.
Wang Z, McGlynn KA, Rajpert-De Meyts E, et al. Meta-analysis of five genome-wide association studies identifies multiple new loci associated with testicular germ cell tumor. Nat Genet. 2017;49(7):1141-1147.
Thyroid
Gudmundsson J, Sulem P, Gudbjartsson DF, et al. Discovery of common variants associated with low TSH levels and thyroid cancer risk. Nat Genet. 2012;44(3):319-322.
Gudmundsson J, Sulem P, Gudbjartsson DF, et al. Common variants on 9q22.33 and 14q13.3 predispose to thyroid cancer in European populations. Nat Genet. 2009;41(4):460-464.
Gudmundsson J, Thorleifsson G, Sigurdsson JK, et al. A genome-wide association study yields five novel thyroid cancer risk loci. Nat Commun. 2017;8:14517.
Kohler A, Chen B, Gemignani F, et al. Genome-wide association study on differentiated thyroid cancer. J Clin Endocrinol Metab. 2013;98(10):E1674-1681.
Mancikova V, Cruz R, Inglada-Perez L, et al. Thyroid cancer GWAS identifies 10q26.12 and 6q14.1 as novel susceptibility loci and reveals genetic heterogeneity among populations. Int J Cancer. 2015;137(8):1870-1878.
Son HY, Hwangbo Y, Yoo SK, et al. Genome-wide association and expression quantitative trait loci studies identify multiple susceptibility loci for thyroid cancer. Nat Commun. 2017;8:15966.
Takahashi M, Saenko VA, Rogounovitch TI, et al. The FOXE1 locus is a major genetic determinant for radiation-related thyroid carcinoma in Chernobyl. Hum Mol Genet. 2010;19(12):2516-2523.
a Includes multiple relevant phenotypes
b Did not abstract genome-wide significant variants from Supplementary Table 8
c Data were available by June 2018 on account of direct communication with authors; included 5,356 cases and 21,407 controls from the UK Biobank (21% of study population)
d Based in GERA

## Sheet: Supplementary Data 2 Legend
Supplementary Data 2. Variants included in the polygenic risk score for each cancer type
2a	Bladder
2b	Breast
2c	Cervix
2d	Colorectum
2e	Endometrium
2f	Kidney
2g	Lung
2h	Lymphocytic Leukemia
2i	Melanoma
2j	Non-Hodgkin's Lymphoma
2k	Oral Cavity / Pharynx
2l	Ovary
2m	Pancreas
2n	Prostate
2o	Testis
2p	Thyroid
* Denotes surrogate for literature variant with r2 ≥ 0.8
Column Headers
Chr	Chromosome
RA	Risk Allele
Ref	Reference Allele
RAF	Literature - If Available, Reported Risk Allele Frequency in Controls; Otherwise, 1000 Genomes Risk Allele Frequency
	UK Biobank - Risk Allele Frequency in 359,802 Controls
	GERA - Risk Allele Frequency in 50,552 Controls
OR	Odds Ratio
Position	According to GRCh37 (hg19)

## Sheet: Supplementary Data 2a
BLADDER
Literature							GERA						UK Biobank
Reference	Variant	Chr	RA	Ref	RAF	OR	Variant	Position	RA	Ref	RAF	Imputation r2	Variant	Position	RA	Ref	RAF	Imputation r2
Rothman; Nat Genet (2010)	rs11892031	2	A	C	0.92	1.49254	rs11892031	234565283	A	C	0.917451	1	rs11892031	234565283	A	C	0.908761	1
Figueroa; Hum Mol Genet (2014)	rs10936599	3	C	T	0.755	1.17647	rs10936599	169492101	C	T	0.754319	0.985715	rs10936599	169492101	C	T	0.754558	1
Figueroa; Hum Mol Genet (2014)	rs710521	3	A	G	0.735	1.14	rs710521	189645933	T	C	0.729417	1	rs710521	189645933	T	C	0.722074	1
Figueroa; Hum Mol Genet (2014)	rs798766	4	T	C	0.195	1.22	rs798766	1734239	T	C	0.198195	0.950848	rs798766	1734239	T	C	0.190709	1
Figueroa; Hum Mol Genet (2014)	rs401681	5	C	T	0.545	1.12	rs401681	1322087	C	T	0.580235	0.635507	rs401681	1322087	C	T	0.560589	1
Rothman; Nat Genet (2010)	rs1495741	8	A	G	0.8	1.14943	rs1495741	18272881	A	G	0.776072	0.997828	rs1495741	18272881	A	G	0.779277	1
Figueroa; Hum Mol Genet (2014)	rs9642880	8	T	G	0.455	1.24	rs9642880	128718068	T	G	0.455096	1	rs9642880	128718068	T	G	0.448454	1
Figueroa; Hum Mol Genet (2014)	rs2294008	8	T	C	0.465	1.13	rs2294008	143761931	T	C	0.455282	0.890966	rs2294008	143761931	T	C	0.441111	1
Figueroa; Hum Mol Genet (2014)	rs907611	11	A	G	0.32	1.15	rs907611	1874072	A	G	0.294817	0.45414	rs907611	1874072	A	G	0.315583	1
Figueroa; Hum Mol Genet (2016)	rs4907479	13	A	G	0.26	1.13	rs4907479	113659108	A	G	0.226998	0.482564	13:113659108_G_A	113659108	A	G	0.259309	0.965062
Rafnar; Hum Mol Genet (2011)	rs17674580	18	T	C	0.34	1.17	rs17674580	43309911	T	C	0.359839	0.997582	rs17674580	43309911	T	C	0.363061	1
Figueroa; Hum Mol Genet (2014)	rs8102137	19	C	T	0.315	1.13	rs8102137	30296853	C	T	0.325732	0.989837	rs8102137	30296853	C	T	0.328973	1
Rafnar; Hum Mol Genet (2014)	rs62185668	20	A	C	0.236	1.19	rs62185668	10961935	A	C	0.246979	0.987523	20:10961935_C_A	10961935	A	C	0.248321	0.991908
Figueroa; Hum Mol Genet (2016)	rs6104690	20	A	G	0.55	1.13636	rs6104690	10988099	A	G	0.556342	0.996405	20:10988099_G_A	10988099	A	G	0.561119	0.995456
Rothman; Nat Genet (2010)	rs1014971	22	T	C	0.62	1.13636	rs1014971	39332623	T	C	0.640709	0.994754	rs1014971	39332623	T	C	0.637955	1

## Sheet: Supplementary Data 2b
BREAST
Literature							GERA						UK Biobank
Reference	Variant	Chr	RA	Ref	RAF	OR	Variant	Position	RA	Ref	RAF	Imputation r2	Variant	Position	RA	Ref	RAF	Imputation r2
Michailidou; Nature (2017)	rs616488	1	A	G	0.6687	1.06226	rs616488	10566215	A	G	0.670715	0.999384	1:10566215_A_G	10566215	A	G	0.654239	0.986899
Michailidou; Nature (2017)	rs2992756	1	T	C	0.4806	1.0519	rs2992756	18807339	T	C	0.488942	0.949292	1:18807339_T_C	18807339	T	C	0.499569	0.99939
Michailidou; Nature (2017)	rs4233486	1	T	C	0.6514	1.04039	rs4233486	41380440	T	C	0.647136	1	1:41380440_C_T	41380440	T	C	0.658583	0.988736
Michailidou; Nature (2017)	rs79724016	1	T	G	0.9666	1.10241	rs79724016	42137311	T	G	0.967375	0.977831	1:42137311_T_G	42137311	T	G	0.970289	0.981067
Michailidou; Nature (2017)	rs1707302	1	G	A	0.6641	1.03707	rs1707302	46600917	G	A	0.672772	0.968542	1:46600917_A_G	46600917	G	A	0.667193	0.995142
Michailidou; Nature (2017)	rs140850326	1	CAAAGGGCAAGATCTCCTTTTT	C	0.5105	1.0349	rs12731855*	50845804	G	T	0.527157	0.995908	1:50846032_CAAAGGGCAAGATCTCCTTTTT_C	50846032	CAAAGGGCAAGATCTCCTTTTT	C	0.516532	0.996298
Michailidou; Nature (2017)	rs17426269	1	A	G	0.1488	1.04991	rs17426269	88156923	A	G	0.152706	0.993376	1:88156923_G_A	88156923	A	G	0.153569	0.982764
Michailidou; Nature (2017)	rs11552449	1	T	C	0.1658	1.0558	rs11552449	114448389	T	C	0.166631	0.997727	Affx-4564118	114448389	T	C	0.174458	1
Michailidou; Nature (2017)	rs7529522	1	C	T	0.2338	1.04896	rs7529522	118230221	C	T	0.243291	0.990405	1:118230221_T_C	118230221	C	T	0.231506	0.994909
Michailidou; Nature (2017)	rs11249433	1	G	A	0.403	1.10385	rs11249433	121280613	G	A	0.414702	1	rs11249433	121280613	G	A	0.416494	1
Michailidou; Nature (2017)	rs12405132	1	C	T	0.631	1.04144	rs12405132	145644984	C	T	0.639611	0.989375	1:145644984_C_T	145644984	C	T	0.630897	0.999613
Michailidou; Nature (2017)	rs12048493	1	C	A	0.3813	1.05085	rs12048493	149927034	C	A	0.345333	0.887336	1:149927034_A_C	149927034	C	A	0.39047	0.959958
Michailidou; Nature (2017)	rs4971059	1	A	G	0.3632	1.04331	rs4971059	155148781	A	G	0.358331	0.963354	1:155148781_G_A	155148781	A	G	0.361366	0.994742
Michailidou; Nature (2017)	rs35383942	1	T	C	0.0562	1.10628	rs35383942	201437832	T	C	0.0546581	0.84697	rs35383942	201437832	T	C	0.0625386	1
Michailidou; Nature (2017)	rs6678914	1	G	A	0.59	1.06	rs6678914	202187176	G	A	0.594685	1	1:202187176_G_A	202187176	G	A	0.587909	0.997598
Michailidou; Nature (2017)	rs4245739	1	C	A	0.26	1.12	rs4245739	204518842	C	A	0.27352	1	rs4245739	204518842	C	A	0.274958	1
Morton; J Natl Cancer Inst (2017)	rs4342822	1	G	T	0.46	1.92	rs4342822	214024225	G	T	0.492279	0.995936	1:214024225_G_T	214024225	G	T	0.480877	0.993853
Michailidou; Nature (2017)	rs11117758	1	G	A	0.7914	1.04592	rs11117758	217220574	G	A	0.788691	0.985672	1:217220574_G_A	217220574	G	A	0.78823	0.986834
Michailidou; Nature (2017)	rs72755295	1	G	A	0.0309	1.14752	rs72755295	242034263	G	A	0.0318495	0.967378	1:242034263_A_G	242034263	G	A	0.0331395	0.986937
Michailidou; Nature (2017)	rs113577745	2	G	C	0.0992	1.06609	rs113577745	10135681	G	C	0.100536	0.995636	2:10135681_C_G	10135681	G	C	0.101747	0.997454
Michailidou; Nature (2017)	rs12710696	2	T	C	0.3619	1.03717	rs12710696	19320803	T	C	0.374473	0.987452	2:19320803_T_C	19320803	T	C	0.364462	0.996305
Michailidou; Nature (2017)	rs6725517	2	A	G	0.5912	1.04791	rs6725517	25129473	A	G	0.58682	0.997913	2:25129473_A_G	25129473	A	G	0.567687	0.999666
Michailidou; Nature (2017)	rs4577244	2	C	T	0.77	1.08	rs4577244	29120733	C	T	0.771119	0.994853	2:29120733_C_T	29120733	C	T	0.773207	0.998528
Palomba; BMC Cancer (2015)	rs17032957	2	G	A	0.253	1.67504	rs17032957	45280704	G	A	0.252669	0.960677	2:45280704_A_G	45280704	G	A	0.259796	0.971373
Michailidou; Nature (2017)	rs71801447	2	C	CTTATGTT	0.0611	1.07358	chr2:111925731:D	111925731	C	CTTATGTT	0.0568585	0.956458	2:111925731_CTTATGTT_C	111925731	C	CTTATGTT	0.0632289	0.992641
Couch; Nat Commun (2016)	rs11903787	2	G	A	0.75	1.11111	rs11903787	121088182	G	A	0.754085	1	2:121088182_G_A	121088182	G	A	0.765783	0.986502
Michailidou; Nature (2017)	rs4849887	2	C	T	0.899	1.09966	rs4849887	121245122	C	T	0.89218	0.986372	rs4849887	121245122	C	T	0.899591	1
Michailidou; Nature (2017)	rs2016394	2	G	A	0.5252	1.04342	rs2016394	172972971	G	A	0.529557	0.890088	2:172972971_G_A	172972971	G	A	0.520154	0.997811
Michailidou; Nature (2017)	rs1550623	2	A	G	0.8435	1.05454	rs1550623	174212894	A	G	0.835862	0.997236	2:174212894_G_A	174212894	A	G	0.830992	0.987268
Michailidou; Nature (2017)	rs1830298	2	C	T	0.28	1.0577	rs1830298	202181247	C	T	0.290229	0.992832	2:202181247_C_T	202181247	C	T	0.267358	0.996468
Michailidou; Nature (2017)	rs4442975	2	G	T	0.4979	1.13587	rs4442975	217920769	G	T	0.502018	1	2:217920769_G_T	217920769	G	T	0.488191	0.99018
Michailidou; Nature (2017)	rs34005590	2	C	A	0.9504	1.22765	rs34005590	217963060	C	A	0.950164	0.972166	2:217963060_C_A	217963060	C	A	0.948678	0.99416
Michailidou; Nature (2017)	rs16857609	2	T	C	0.2616	1.07541	rs16857609	218296508	T	C	0.258883	0.994777	2:218296508_C_T	218296508	T	C	0.263009	0.995656
Michailidou; Nature (2017)	rs12479355	2	A	G	0.7912	1.04352	rs12479355	227226952	A	G	0.790879	0.9861	2:227226952_A_G	227226952	A	G	0.794958	0.997172
Michailidou; Nature (2017)	rs6762644	3	G	A	0.3888	1.05654	rs6762644	4742276	G	A	0.377494	0.991771	3:4742276_A_G	4742276	G	A	0.409986	0.998173
Michailidou; Nature (2017)	rs4973768	3	T	C	0.4713	1.10351	rs4973768	27416013	T	C	0.479219	1	rs4973768	27416013	T	C	0.472693	1
Michailidou; Nature (2017)	rs12493607	3	C	G	0.3444	1.0497	rs12493607	30682939	C	G	0.335002	0.996172	3:30682939_G_C	30682939	C	G	0.329534	0.995615
Michailidou; Nature (2017)	rs6796502	3	G	A	0.9014	1.08632	rs6796502	46866866	G	A	0.902763	0.938568	3:46866866_G_A	46866866	G	A	0.899868	0.998878
Michailidou; Nature (2017)	rs1053338	3	G	A	0.1349	1.06056	rs1053338	63967900	G	A	0.141913	1	rs1053338	63967900	G	A	0.139321	1
Michailidou; Nature (2017)	rs6805189	3	T	C	0.5249	1.03448	rs6805189	71532113	T	C	0.5195	0.998889	3:71532113_T_C	71532113	T	C	0.522759	0.998052
Michailidou; Nature (2017)	rs13066793	3	A	G	0.9075	1.0709	rs13066793	87037543	A	G	0.908016	0.999387	rs13066793	87037543	A	G	0.909944	1
Michailidou; Nature (2017)	rs9833888	3	T	G	0.2259	1.04676	rs9833888	99723580	T	G	0.218014	0.994318	3:99723580_G_T	99723580	T	G	0.227616	0.999479
Michailidou; Nature (2017)	rs34207738	3	C	CTT	0.4238	1.05117	rs1582874*	141115219	C	T	0.433067	0.998023	3:141112859_CTT_C	141112859	C	CTT	0.428314	0.997828
Michailidou; Nature (2017)	rs58058861	3	A	G	0.2172	1.04854	rs58058861	172285237	A	G	0.214328	0.986953	3:172285237_G_A	172285237	A	G	0.220385	0.992565
Michailidou; Nature (2017)	rs6815814	4	C	A	0.2525	1.05338	rs6815814	38816338	C	A	0.263024	0.966392	4:38816338_A_C	38816338	C	A	0.206759	0.988993
Michailidou; Nature (2017)	rs10022462	4	T	C	0.4379	1.03821	rs10022462	89243818	T	C	0.444194	0.979957	4:89243818_C_T	89243818	T	C	0.443965	0.992792
Michailidou; Nature (2017)	rs9790517	4	T	C	0.2264	1.04949	rs9790517	106084778	T	C	0.2238	0.998778	4:106084778_C_T	106084778	T	C	0.204783	0.999148
Michailidou; Nature (2017)	rs77528541	4	G	T	0.8639	1.06003	rs77528541	126843504	G	T	0.880577	0.911393	4:126843504_G_T	126843504	G	T	0.870637	0.964335
Sapkota; PLoS One (2013)	rs1429142	4	C	T	0.18	1.49	rs1429142	148289389	C	T	0.169428	0.993175	4:148289389_T_C	148289389	C	T	0.172581	0.998531
Michailidou; Nature (2017)	rs6828523	4	C	A	0.8825	1.10727	rs6828523	175846426	C	A	0.883181	0.99778	4:175846426_C_A	175846426	C	A	0.881094	0.999677
Michailidou; Nature (2017)	rs116095464	5	C	T	0.0544	1.08372	rs116095464	345109	C	T	0.0645507	0.831417	5:345109_T_C	345109	C	T	0.05929	0.99057
Couch; Nat Commun (2016)	rs2242652	5	A	G	0.2	1.18	rs2242652	1280028	A	G	0.167655	0.425928	5:1280028_G_A	1280028	A	G	0.194602	0.98074
Michailidou; Nature (2017)	rs3215401	5	A	AG	0.694	1.06684	chr5:1296255:I	1296255	A	AG	0.746672	0.623313	5:1296255_A_AG	1296255	A	AG	0.686245	0.996425
Michailidou; Nat Genet (2015)	rs13162653	5	G	T	0.55	1.05263	rs13162653	16187528	G	T	0.546381	0.99689	5:16187528_G_T	16187528	G	T	0.54819	0.999694
Michailidou; Nat Genet (2015)	rs2012709	5	T	C	0.46	1.05	rs2012709	32567732	T	C	0.488903	0.98766	5:32567732_C_T	32567732	T	C	0.471985	0.996881
Michailidou; Nature (2017)	rs10941679	5	G	A	0.2522	1.13633	rs10941679	44706498	G	A	0.244797	1	5:44706498_A_G	44706498	G	A	0.252382	0.97991
Michailidou; Nature (2017)	rs72749841	5	T	C	0.8516	1.07304	rs72749841	49641645	T	C	0.821392	0.991785	5:49641645_T_C	49641645	T	C	0.829461	0.933388
Michailidou; Nature (2017)	rs62355902	5	T	A	0.1589	1.18934	rs62355902	56053723	T	A	0.153631	0.979846	5:56053723_A_T	56053723	T	A	0.160942	0.99635
Ahsan; Cancer Epidemiol Biomarkers Prev (2014)	rs2229882	5	T	C	0.06	1.45	rs2229882	56168712	T	C	0.0513333	1	5:56168712_C_T	56168712	T	C	0.0585862	0.998652
Ahsan; Cancer Epidemiol Biomarkers Prev (2014)	rs832540	5	C	T	0.36	1.19	rs832540	56199202	G	A	0.352568	0.99993	5:56199202_G_A	56199202	G	A	0.348395	0.996699
Michailidou; Nature (2017)	rs10472076	5	C	T	0.3766	1.03707	rs10472076	58184061	C	T	0.373012	1	5:58184061_T_C	58184061	C	T	0.374961	0.981731
Michailidou; Nature (2017)	rs1353747	5	T	G	0.9051	1.06449	rs1353747	58337481	T	G	0.902431	0.998235	5:58337481_T_G	58337481	T	G	0.898302	0.993439
Michailidou; Nature (2017)	rs7707921	5	A	T	0.7541	1.05264	rs7707921	81538046	A	T	0.747369	0.995572	5:81538046_T_A	81538046	A	T	0.750274	0.997742
Michailidou; Nature (2017)	rs10474352	5	C	T	0.8406	1.06035	rs10474352	90732225	C	T	0.843422	0.998662	5:90732225_C_T	90732225	C	T	0.849916	0.998447
Michailidou; Nature (2017)	rs6882649	5	T	G	0.6651	1.03956	rs6882649	111217786	T	G	0.647794	0.954176	5:111217786_G_T	111217786	T	G	0.685073	0.995978
Michailidou; Nature (2017)	rs6596100	5	C	T	0.7573	1.04488	rs6596100	132407058	C	T	0.764154	0.992713	5:132407058_C_T	132407058	C	T	0.763153	0.998574
Michailidou; Nature (2017)	rs1432679	5	C	T	0.4337	1.07433	rs1432679	158244083	C	T	0.441421	0.988399	5:158244083_C_T	158244083	C	T	0.445966	0.996323
Michailidou; Nature (2017)	rs4562056	5	T	G	0.3323	1.04248	rs4562056	169591487	T	G	0.34637	0.997157	5:169591487_G_T	169591487	T	G	0.342918	0.998504
Michailidou; Nat Genet (2013)	rs11242675	6	T	C	0.61	1.06383	rs11242675	1318878	T	C	0.62565	0.916502	6:1318878_C_T	1318878	T	C	0.624794	0.984839
Milne; Nat Genet (2017)	rs9348512	6	C	A	0.66	1.14943	rs9348512	10456706	C	A	0.662318	1	6:10456706_C_A	10456706	C	A	0.674429	0.98672
Michailidou; Nature (2017)	rs204247	6	G	A	0.4396	1.0455	rs204247	13722523	G	A	0.423273	0.936092	6:13722523_G_A	13722523	G	A	0.433417	0.998443
Michailidou; Nature (2017)	rs3819405	6	C	T	0.6536	1.04029	rs3819405	16399557	C	T	0.667006	1	rs3819405	16399557	C	T	0.669739	1
Michailidou; Nature (2017)	rs2223621	6	T	C	0.3838	1.04164	rs2223621	20621238	T	C	0.373379	0.95804	6:20621238_T_C	20621238	T	C	0.392152	0.987523
Michailidou; Nature (2017)	rs71557345	6	G	A	0.9194	1.08394	rs66488313*	26631568	G	T	0.921457	0.987965	6:26680698_G_A	26680698	G	A	0.899486	0.916253
Michailidou; Nat Genet (2015)	rs9257408	6	C	G	0.38	1.05	rs150750171	28926220	C	G	0.395718	0.967469	6:28926220_G_C	28926220	C	G	0.386684	0.99899
Michailidou; Nature (2017)	rs12207986	6	A	G	0.5362	1.03821	rs12207986	81094287	A	G	0.527635	0.979047	6:81094287_G_A	81094287	A	G	0.540493	0.999284
Michailidou; Nat Genet (2015)	rs17529111	6	C	T	0.22	1.06	rs17529111	82128386	C	T	0.214132	0.980911	6:82128386_T_C	82128386	C	T	0.201049	0.990382
Gold; Proc Natl Acad Sci U S A (2008)	rs2180341	6	G	A	0.211	1.41	rs2180341	127600630	G	A	0.249763	1	rs2180341	127600630	G	A	0.244782	1
Michailidou; Nature (2017)	rs6569648	6	T	C	0.7643	1.05253	rs6569648	130349119	T	C	0.769821	1	rs6569648	130349119	T	C	0.75938	1
Michailidou; Nature (2017)	rs3757322	6	G	T	0.3202	1.09275	rs3757322	151942194	G	T	0.330403	0.999371	6:151942194_T_G	151942194	G	T	0.333465	0.998984
Michailidou; Nature (2017)	rs9397437	6	A	G	0.0677	1.20202	rs9397437	151952332	A	G	0.0719239	0.997662	6:151952332_G_A	151952332	A	G	0.0699378	0.997519
Michailidou; Nature (2017)	rs2747652	6	C	T	0.5263	1.06855	rs2747652	152437016	C	T	0.509954	0.99753	6:152437016_T_C	152437016	C	T	0.514198	0.995181
Michailidou; Nature (2017)	rs7971	7	A	G	0.6469	1.03717	rs7971	21940960	A	G	0.648647	0.990074	7:21940960_A_G	21940960	A	G	0.641221	0.994051
Michailidou; Nature (2017)	rs17156577	7	C	T	0.1121	1.0595	rs17156577	28356889	C	T	0.119085	0.999933	7:28356889_T_C	28356889	C	T	0.112186	0.98731
Michailidou; Nature (2017)	rs6964587	7	T	G	0.3898	1.04175	rs6964587	91630620	T	G	0.396315	1	rs6964587	91630620	T	G	0.387399	1
Michailidou; Nature (2017)	rs17268829	7	C	T	0.2804	1.05075	rs17268829	94113799	C	T	0.284186	0.994338	7:94113799_T_C	94113799	C	T	0.297697	0.998453
Michailidou; Nature (2017)	rs71559437	7	G	A	0.878	1.07101	rs71559437	101552440	G	A	0.87164	0.972332	7:101552440_G_A	101552440	G	A	0.86394	0.976075
Michailidou; Nature (2017)	rs4593472	7	C	T	0.6471	1.04477	rs4593472	130667121	C	T	0.648026	1	7:130667121_C_T	130667121	C	T	0.632016	0.945818
Michailidou; Nature (2017)	rs11977670	7	A	G	0.4315	1.05359	rs11977670	139942304	A	G	0.437065	1	7:139942304_G_A	139942304	A	G	0.435632	0.996038
Michailidou; Nature (2017)	rs720475	7	G	A	0.7473	1.05001	rs720475	144074929	G	A	0.739674	0.998865	7:144074929_G_A	144074929	G	A	0.740425	0.979192
Milne; Nat Genet (2017)	rs66823261	8	C	T	0.23	1.09	rs66823261	170692	C	T	0.212073	0.882389	8:170692_T_C	170692	C	T	0.219042	0.970504
Michailidou; Nature (2017)	rs9693444	8	A	C	0.3243	1.0646	rs9693444	29509616	A	C	0.329878	0.995018	8:29509616_A_C	29509616	A	C	0.323907	0.997262
Michailidou; Nature (2017)	rs13365225	8	A	G	0.8248	1.07972	rs13365225	36858483	A	G	0.81645	0.981602	8:36858483_A_G	36858483	A	G	0.837036	0.997253
Michailidou; Nature (2017)	rs6472903	8	T	G	0.8261	1.08091	rs6472903	76230301	T	G	0.830703	0.989858	rs6472903	76230301	T	G	0.822058	1
Michailidou; Nature (2017)	rs2943559	8	G	A	0.0755	1.12277	rs2943559	76417937	G	A	0.0793753	0.994027	8:76417937_A_G	76417937	G	A	0.0798749	0.998937
Michailidou; Nature (2017)	rs514192	8	A	T	0.3248	1.03904	rs514192	102478959	A	T	0.333039	0.930369	8:102478959_A_T	102478959	A	T	0.322829	0.99412
Michailidou; Nature (2017)	rs12546444	8	A	T	0.8999	1.07433	rs12546444	106358620	A	T	0.903126	0.971946	8:106358620_A_T	106358620	A	T	0.900798	0.967281
Michailidou; Nature (2017)	rs13267382	8	A	G	0.3507	1.04467	rs13267382	117209548	A	G	0.343638	0.968589	8:117209548_A_G	117209548	A	G	0.34652	0.987045
Michailidou; Nature (2017)	rs58847541	8	A	G	0.1471	1.0646	rs58847541	124610166	A	G	0.143641	0.994069	8:124610166_G_A	124610166	A	G	0.145169	0.989035
Milne; Nat Genet (2017)	rs17350191	8	T	C	0.34	1.07	rs17350191	124757661	T	C	0.341082	0.809154	8:124757661_C_T	124757661	T	C	0.348083	0.909499
Michailidou; Nature (2017)	rs13281615	8	G	A	0.4049	1.10528	rs13281615	128355618	G	A	0.413841	1	rs13281615	128355618	G	A	0.407341	1
Michailidou; Nature (2017)	rs11780156	8	T	C	0.1678	1.06247	rs11780156	129194641	T	C	0.183425	0.99965	8:129194641_C_T	129194641	T	C	0.178298	0.998237
Palomba; BMC Cancer (2015)	rs11785598	8	C	T	0.929	3.42	rs11785598	144465918	C	T	0.969519	0.500559	8:144465918_C_T	144465918	C	T	0.957429	0.989001
Michailidou; Nature (2017)	rs1011970	9	T	G	0.1653	1.06823	rs1011970	22062134	T	G	0.168317	0.993029	rs1011970	22062134	T	G	0.169967	1
Michailidou; Nature (2017)	rs10759243	9	A	C	0.2889	1.06131	rs10759243	110306115	A	C	0.295283	0.985584	rs10759243	110306115	A	C	0.27411	1
Michailidou; Nature (2017)	rs10816625	9	G	A	0.0623	1.11561	rs10816625	110837073	G	A	0.0721812	0.750572	rs10816625	110837073	G	A	0.0638031	1
Michailidou; Nature (2017)	rs13294895	9	T	C	0.1752	1.07015	rs13294895	110837176	T	C	0.172179	0.99647	9:110837176_C_T	110837176	T	C	0.178065	0.944871
Michailidou; Nature (2017)	rs676256	9	T	C	0.6215	1.1034	rs676256	110895353	T	C	0.62641	0.999323	9:110895353_C_T	110895353	T	C	0.618352	0.992401
Palomba; BMC Cancer (2015)	rs10979327	9	G	T	0.06	3.851	rs10979327	111120695	G	T	0.0981662	0.99984	rs10979327	111120695	G	T	0.0944853	1
Michailidou; Nature (2017)	rs1895062	9	A	G	0.5964	1.05022	rs1895062	119313486	A	G	0.596237	0.979625	9:119313486_A_G	119313486	A	G	0.591853	0.994553
Michailidou; Nature (2017)	rs10760444	9	G	A	0.4333	1.03645	rs10760444	129396434	G	A	0.45148	0.741455	9:129396434_G_A	129396434	G	A	0.443597	0.993062
Michailidou; Nature (2017)	rs8176636	9	T	TGGTGCAGGCGCAGGAAAAAATTGTGGCAATTCCTCA	0.2027	1.04561	rs532436*	136149830	A	G	0.194667	0.994374	9:136151579_TGGTGCAGGCGCAGGAAAAAATTGTGGCAATTCCTCA_T	136151579	T	TGGTGCAGGCGCAGGAAAAAATTGTGGCAATTCCTCA	0.185059	0.999469
Michailidou; Nature (2017)	rs67958007	10	T	TG	0.1206	1.06322	chr10:9088113:D	9088113	T	TG	0.121334	0.991934	10:9088113_TG_T	9088113	T	TG	0.113821	0.96186
Michailidou; Nature (2017)	rs7072776	10	A	G	0.2876	1.06375	rs7072776	22032942	A	G	0.300364	0.983372	10:22032942_A_G	22032942	A	G	0.276593	0.991342
Michailidou; Nature (2017)	rs11814448	10	C	A	0.0204	1.20274	rs11814448	22315843	C	A	0.0207026	0.987815	10:22315843_A_C	22315843	C	A	0.0162925	0.983757
Cai; Hum Mol Genet (2011)	rs10822013	10	T	C	0.471	1.1	rs10822013	64251977	T	C	0.516957	0.981402	rs10822013	64251977	T	C	0.531669	1
Michailidou; Nature (2017)	rs10995201	10	A	G	0.8409	1.14077	rs10995201	64299890	A	G	0.847123	0.944355	10:64299890_A_G	64299890	A	G	0.852228	0.977707
Michailidou; Nature (2017)	rs704010	10	T	C	0.3797	1.08188	rs704010	80841148	T	C	0.398339	0.649981	rs704010	80841148	T	C	0.399681	1
Michailidou; Nature (2017)	rs7904519	10	G	A	0.4622	1.04666	rs7904519	114773927	G	A	0.47007	0.997312	10:114773927_A_G	114773927	G	A	0.465908	0.997668
Michailidou; Nature (2017)	rs11199914	10	C	T	0.6791	1.04666	rs11199914	123093901	C	T	0.673909	0.999168	10:123093901_C_T	123093901	C	T	0.686094	0.994538
Michailidou; Nature (2017)	rs35054928	10	GC	G	0.4041	1.27545	chr10:123340431:D	123340431	GC	G	0.41407	0.988448	10:123340431_GC_G	123340431	GC	G	0.404515	0.993364
Michailidou; Nature (2017)	rs45631563	10	A	T	0.9528	1.21847	rs45631563	123349324	A	T	0.952531	0.924178	10:123349324_A_T	123349324	A	T	0.955317	0.98047
Michailidou; Nature (2017)	rs6597981	11	G	A	0.5178	1.04488	rs6597981	803017	G	A	0.491528	0.599985	rs6597981	803017	G	A	0.519797	1
Michailidou; Nature (2017)	rs3817198	11	C	T	0.3138	1.06024	rs3817198	1909006	C	T	0.265844	0.545214	rs3817198	1909006	C	T	0.323118	1
Michailidou; Nature (2017)	rs3903072	11	G	T	0.5273	1.04436	rs3903072	65583066	G	T	0.531395	0.995783	11:65583066_G_T	65583066	G	T	0.54455	0.998992
Ahsan; Cancer Epidemiol Biomarkers Prev (2014)	rs680618	11	C	T	0.24	1.2	rs680618	69316881	C	T	0.220862	0.999903	11:69316881_T_C	69316881	C	T	0.224939	0.997109
Ahsan; Cancer Epidemiol Biomarkers Prev (2014)	rs493786	11	A	G	0.34	1.16	rs493786	69329674	T	C	0.328405	0.815684	11:69329674_C_T	69329674	T	C	0.324029	0.993846
Michailidou; Nature (2017)	rs75915166	11	A	C	0.059	1.29914	rs75915166	69379161	A	C	0.0640638	0.845934	11:69379161_C_A	69379161	A	C	0.0559096	0.987463
Milne; Nat Genet (2017)	rs11374964	11	G	GA	0.575	1.06383	chr11:108345515:I	108345515	G	GA	0.572411	0.972729	Affx-4168886,11	108345515	G	GA	0.586928	1
Milne; Nat Genet (2017)	rs74911261	11	G	A	0.98	1.21951	rs74911261	108357137	G	A	0.975599	0.913879	rs74911261	108357137	G	A	0.974341	1
Michailidou; Nature (2017)	rs11820646	11	C	T	0.5959	1.04938	rs11820646	129461171	C	T	0.599001	0.977455	11:129461171_T_C	129461171	C	T	0.58595	0.99937
Michailidou; Nature (2017)	rs12422552	12	C	G	0.26	1.06	rs12422552	14413931	C	G	0.268679	0.983764	12:14413931_G_C	14413931	C	G	0.26774	0.99359
Michailidou; Nature (2017)	rs7297051	12	C	T	0.76	1.12	rs7297051	28174817	C	T	0.759394	0.987223	12:28174817_C_T	28174817	C	T	0.766977	0.973198
Michailidou; Nature (2017)	rs202049448	12	T	C	0.6624	1.03946	rs7959301*	85008671	C	T	0.644868	0.995043	12:85009437_T_C	85009437	T	C	0.65977	0.931758
Michailidou; Nature (2017)	rs17356907	12	A	G	0.7	1.1	rs17356907	96027759	A	G	0.706798	0.781938	rs17356907	96027759	A	G	0.695615	1
Michailidou; Nature (2017)	rs1292011	12	A	G	0.58	1.09	rs1292011	115836522	A	G	0.579344	0.999695	12:115836522_A_G	115836522	A	G	0.575985	0.990936
Michailidou; Nature (2017)	rs206966	12	T	C	0.1566	1.04991	rs206966	120832146	T	C	0.152496	1	12:120832146_C_T	120832146	T	C	0.154753	0.930798
Couch; Nat Commun (2016)	rs12870942	13	C	T	0.32	1.09	rs12870942	73806982	C	T	0.30837	0.989116	13:73806982_T_C	73806982	C	T	0.321337	0.994622
Couch; Nat Commun (2016)	rs2181965	13	G	A	0.77	1.08696	rs2181965	73960952	G	A	0.755968	0.998847	13:73960952_A_G	73960952	G	A	0.758345	0.998125
Michailidou; Nature (2017)	rs2236007	14	G	A	0.7887	1.07455	rs2236007	37132769	G	A	0.788927	0.965599	14:37132769_G_A	37132769	G	A	0.787684	0.98963
Michailidou; Nature (2017)	rs2588809	14	T	C	0.1622	1.06481	rs2588809	68660428	T	C	0.175155	0.96999	14:68660428_T_C	68660428	T	C	0.156236	0.991468
Michailidou; Nature (2017)	rs999737	14	C	T	0.769	1.10153	rs999737	69034682	C	T	0.769712	0.999388	rs999737	69034682	C	T	0.75019	1
Michailidou; Nature (2017)	rs941764	14	G	A	0.3429	1.04739	rs941764	91841069	G	A	0.346765	0.924359	rs941764	91841069	G	A	0.342044	1
Michailidou; Nature (2017)	rs11627032	14	T	C	0.7428	1.04928	rs11627032	93104072	T	C	0.742152	0.967773	14:93104072_T_C	93104072	T	C	0.744732	0.998803
Michailidou; Nature (2017)	rs10623258	14	CTT	C	0.4525	1.03603	chr14:105212261:I	105212261	CTT	C	0.436585	0.760771	14:105212261_C_CTT	105212261	CTT	C	0.44535	0.996561
Michailidou; Nature (2017)	rs2290203	15	G	A	0.796	1.04854	rs2290203	91512067	G	A	0.789184	0.979895	15:91512067_G_A	91512067	G	A	0.801238	0.99686
Milne; Nat Genet (2017)	rs11076805	16	C	A	0.75	1.08696	rs2283498*	4126201	C	T	0.749144	0.971677	16:4106788_C_A	4106788	C	A	0.733339	0.972364
Michailidou; Nature (2017)	rs4784227	16	T	C	0.2387	1.24023	rs4784227	52599188	T	C	0.245134	1	rs4784227	52599188	T	C	0.238199	1
Fletcher; J Natl Cancer Inst (2011)	rs3112612	16	T	C	0.43	1.15	rs3112612	52635164	A	G	0.426549	0.997399	rs3112612	52635164	A	G	0.41354	1
Michailidou; Nature (2017)	rs17817449	16	T	G	0.5946	1.06173	rs17817449	53813367	T	G	0.590758	1	rs17817449	53813367	T	G	0.603988	1
Michailidou; Nature (2017)	rs11075995	16	A	T	0.2401	1.043	rs11075995	53855291	A	T	0.233913	0.994077	16:53855291_A_T	53855291	A	T	0.227992	0.999429
Michailidou; Nature (2017)	rs28539243	16	A	G	0.4878	1.0498	rs28539243	54682064	A	G	0.486235	0.985594	16:54682064_G_A	54682064	A	G	0.488866	0.99307
Michailidou; Nature (2017)	rs2432539	16	A	G	0.4004	1.03552	rs2432539	56420987	A	G	0.409379	0.97334	16:56420987_A_G	56420987	A	G	0.397975	0.99713
Palomba; BMC Cancer (2015)	rs8045513	16	A or T	A or T	0.912	2.32558	rs8045513	62162896	T	A	0.791927	0.997874	16:62162896_A_T	62162896	T	A	0.78196	0.999093
Michailidou; Nature (2017)	rs13329835	16	G	A	0.2243	1.08177	rs13329835	80650805	G	A	0.226984	1	16:80650805_A_G	80650805	G	A	0.218603	0.997768
Michailidou; Nature (2017)	rs4496150	16	C	A	0.7534	1.04248	rs4496150	87085237	C	A	0.749705	0.992729	16:87085237_C_A	87085237	C	A	0.758461	0.992394
Michailidou; Nature (2017)	rs146699004	17	GGT	G	0.7328	1.04331	chr17:29230520:D	29230520	GGT	G	0.797834	0.828501	17:29230520_GGT_G	29230520	GGT	G	0.730144	0.999234
Michailidou; Nature (2017)	rs2532263	17	G	A	0.818	1.06237	rs118045117	44252468	G	A	0.803241	0.963992	17:44252468_G_A	44252468	G	A	0.804097	0.893918
Michailidou; Nature (2017)	rs2787486	17	A	C	0.6998	1.07875	rs2787486	53209774	A	C	0.70726	0.964578	17:53209774_A_C	53209774	A	C	0.685673	0.992187
Michailidou; Nature (2017)	rs745570	17	A	G	0.4956	1.03967	rs745570	77781725	A	G	0.477744	0.627377	17:77781725_A_G	77781725	A	G	0.485347	0.999103
Michailidou; Nature (2017)	rs527616	18	G	C	0.6211	1.05117	rs527616	24337424	G	C	0.644416	0.703849	18:24337424_C_G	24337424	G	C	0.64122	0.876823
Michailidou; Nature (2017)	rs1436904	18	T	G	0.6007	1.05012	rs1436904	24570667	T	G	0.60506	0.994583	18:24570667_T_G	24570667	T	G	0.595395	0.999701
Milne; Nat Genet (2017)	rs36194942	18	A	AT	0.695	1.06383	rs9959491*	25406855	T	C	0.707812	0.99204	18:25401204_AT_A	25401204	A	AT	0.686302	0.957736
Michailidou; Nature (2017)	rs117618124	18	T	C	0.9547	1.11338	rs117618124	29977689	T	C	0.95975	0.980984	18:29977689_T_C	29977689	T	C	0.955761	0.994036
Michailidou; Nature (2017)	rs6507583	18	A	G	0.9308	1.0909	rs6507583	42399590	A	G	0.928975	0.982275	18:42399590_A_G	42399590	A	G	0.923405	0.992271
Michailidou; Nature (2017)	rs78269692	19	C	T	0.0488	1.09658	rs78269692	13158277	C	T	0.0485939	0.932844	rs78269692	13158277	C	T	0.0523997	1
Michailidou; Nature (2017)	rs2594714	19	G	A	0.7657	1.04362	rs2594714	13954571	G	A	0.720765	0.731814	19:13954571_G_A	13954571	G	A	0.76113	0.998522
Couch; Nat Commun (2016)	rs56069439	19	A	C	0.3	1.16	rs56069439	17393925	A	C	0.24047	0.528592	19:17393925_C_A	17393925	A	C	0.29425	0.999655
Michailidou; Nature (2017)	rs4808801	19	A	G	0.6549	1.07444	rs4808801	18571141	A	G	0.667716	0.944109	19:18571141_A_G	18571141	A	G	0.653299	0.999122
Michailidou; Nature (2017)	rs2965183	19	A	G	0.3521	1.0455	rs2965183	19545696	A	G	0.355496	0.999751	19:19545696_G_A	19545696	A	G	0.35421	0.999679
Orr; Nat Genet (2012)	rs2160749	19	G	A	0.87	1.75439	rs2160749	24403047	G	A	0.862435	0.984049	19:24403047_G_A	24403047	G	A	0.869088	0.997404
Milne; Nat Genet (2017)	rs113701136	19	T	C	0.32	1.07	rs113701136	30277729	T	C	0.316628	0.947114	19:30277729_C_T	30277729	T	C	0.319026	0.991236
Michailidou; Nature (2017)	rs3760982	19	A	G	0.461	1.05232	rs3760982	44286513	A	G	0.465609	0.998443	19:44286513_A_G	44286513	A	G	0.485514	0.999766
Michailidou; Nature (2017)	rs71338792	19	AT	A	0.2235	1.04886	rs34783010*	46180414	T	G	0.22507	0.790248	19:46183031_A_AT	46183031	AT	A	0.183512	0.955404
Michailidou; Nature (2017)	rs16991615	20	A	G	0.0626	1.07875	rs16991615	5948227	A	G	0.0660409	0.997266	rs16991615	5948227	A	G	0.0648746	1
Palomba; BMC Cancer (2015)	rs6039942	20	A	G	0.068	2.005	rs6039942	10428146	A	G	0.10778	0.999836	rs6039942	10428146	A	G	0.119131	1
Siddiq; Hum Mol Genet (2012)	rs2284378	20	T	C	0.34	1.16	rs2284378	32588095	T	C	0.317782	1	rs2284378	32588095	T	C	0.348834	1
Michailidou; Nature (2017)	rs6122906	20	G	A	0.1816	1.05201	rs6122906	48945911	G	A	0.183726	0.968079	20:48945911_A_G	48945911	G	A	0.197859	0.989621
Michailidou; Nature (2017)	rs2823093	21	G	A	0.7318	1.06748	rs2823093	16520832	G	A	0.729744	1	21:16520832_G_A	16520832	G	A	0.728572	0.986854
Orr; Nat Genet (2012)	rs420519	21	C	A	0.6	1.40845	rs420519	17363641	C	A	0.593806	0.992064	21:17363641_A_C	17363641	C	A	0.598007	0.996246
Palomba; BMC Cancer (2015)	rs963950	21	C	T	0.883	1.742	rs963950	34516707	C	T	0.889041	0.995519	21:34516707_C_T	34516707	C	T	0.876795	0.99547
Li; Breast Cancer Res Treat (2011)	rs2838891	21	G	A	0.5457	1.25992	rs2838891	46771484	G	A	0.547813	0.766178	21:46771484_G_A	46771484	G	A	0.54186	0.9823
Michailidou; Nat Genet (2013)	rs132390	22	C	T	0.036	1.12	rs132390	29621477	C	T	0.0366078	0.676769	rs132390	29621477	C	T	0.0367397	1
Michailidou; Nature (2017)	rs738321	22	C	G	0.6233	1.04854	rs738321	38568833	C	G	0.619387	0.998117	22:38568833_C_G	38568833	C	G	0.619253	0.99883
Michailidou; Nature (2017)	rs6001930	22	C	T	0.1055	1.12761	rs6001930	40876234	C	T	0.0983569	0.987706	22:40876234_T_C	40876234	C	T	0.0936574	0.995898
Michailidou; Nature (2017)	rs73161324	22	T	C	0.0605	1.08405	rs73161324	42038786	T	C	0.0574458	0.992104	rs73161324	42038786	T	C	0.0544702	1
Michailidou; Nature (2017)	rs28512361	22	A	G	0.1127	1.06301	rs28512361	46283297	A	G	0.127409	0.836618	22:46283297_G_A	46283297	A	G	0.107496	0.988255

## Sheet: Supplementary Data 2c
CERVIX
Literature							GERA						UK Biobank
Reference	Variant	Chr	RA	Ref	RAF	OR	Variant	Position	RA	Ref	RAF	Imputation r2	Variant	Position	RA	Ref	RAF	Imputation r2
Chen; Oncotarget (2016)	rs3130196	6	C	T	0.13	1.43	rs115709346	33063219	C	T	0.112539	0.999335	6:33063219_T_C	33063219	C	T	0.126779	0.978939
Leo; PLoS Genet (2017)	rs3132461	6	G	A	0.168	1.358	rs3132461	31480668	G	A	0.181323	0.999642	6:31480668_G_A	31480668	G	A	0.200057	0.994472
Chen; J Natl Cancer Inst (2013)	rs2523557	6	G	A	0.3479	1.42	rs2523557	31331257	G	A	0.342182	1	6:31331257_G_A	31331257	G	A	0.383426	0.998175
Chen; J Natl Cancer Inst (2013)	rs9271775	6	C	T	0.1819	1.39	rs9271775	32594328	C	T	0.201698	0.910902	6:32594328_C_T	32594328	C	T	0.181999	0.971782
Chen; J Natl Cancer Inst (2013)	rs4713460	6	G	A	0.7038	1.42857	rs114273829	31347798	G	A	0.695672	0.998773	6:31347798_G_A	31347798	G	A	0.739039	0.999985
Leo; PLoS Genet (2017)	rs2239704	6	A	C	0.4076	1.23	rs2239704	31540141	A	C	0.401369	1	rs2239704	31540141	A	C	0.384805	1
Chen; Oncotarget (2016)	rs9271898	6	G	A	0.51	1.5625	rs116378175	32595972	G	A	0.500242	0.999921	6:32595972_G_A	32595972	G	A	0.529643	0.999251
Chen; J Natl Cancer Inst (2013)	rs1882	6	A	G	0.4195	1.42857	rs115463816	31382911	A	G	0.461129	0.991892	rs1882	31382911	A	G	0.535918	1
Chen; J Natl Cancer Inst (2013)	rs3132954	6	G	A	0.5567	1.36986	rs3132954	32311459	G	A	0.601054	1	rs3132954	32311459	G	A	0.590565	1
Chen; Oncotarget (2016)	rs73730372	6	C	T	0.8897	1.66667	rs116611300*	32584880	A	G	0.878484	0.98822	6:32584581_C_T	32584581	C	T	0.903067	0.9996

## Sheet: Supplementary Data 2d
COLORECTUM
Literature							GERA						UK Biobank
Reference	Variant	Chr	RA	Ref	RAF	OR	Variant	Position	RA	Ref	RAF	Imputation r2	Variant	Position	RA	Ref	RAF	Imputation r2
Al-Tassan; Sci Rep (2015)	rs72647484	1	T	C	0.91	1.24	rs72647484	22587728	T	C	0.915422	0.88446	1:22587728_T_C	22587728	T	C	0.907024	0.970211
Huyghe; Nat Genet (2018)	rs12144319	1	C	T	0.2548	1.07	rs12144319	55246035	C	T	0.235402	0.840373	1:55246035_T_C	55246035	C	T	0.240898	0.985861
Huyghe; Nat Genet (2018)	rs6678517	1	A	G	0.5898	1.08	rs6678517	183002639	A	G	0.583228	0.988316	1:183002639_A_G	183002639	A	G	0.575459	0.998729
Houlston; Nat Genet (2010)	rs6691170	1	T	G	0.355	1.06	rs6691170	222045446	T	G	0.364694	0.99481	rs6691170	222045446	T	G	0.361746	1
Huyghe; Nat Genet (2018)	rs17011141	1	G	A	0.2087	1.09	rs17011141	222112634	G	A	0.199765	1	1:222112634_A_G	222112634	G	A	0.19986	0.988707
Huyghe; Nat Genet (2018)	rs448513	2	C	T	0.326	1.05	rs448513	159964552	C	T	0.319058	0.99928	2:159964552_T_C	159964552	C	T	0.317838	0.998675
Peters; Gastroenterology (2013)	rs11903757	2	C	T	0.16	1.16	rs11903757	192587204	C	T	0.155307	0.99414	2:192587204_T_C	192587204	C	T	0.161253	0.997889
Huyghe; Nat Genet (2018)	rs11884596	2	C	T	0.3823	1.06	rs11884596	199612407	C	T	0.371916	0.909969	rs11884596	199612407	C	T	0.380053	1
Huyghe; Nat Genet (2018)	rs983402	2	T	C	0.3312	1.07	rs983402	199781586	T	C	0.315612	0.995483	2:199781586_T_C	199781586	T	C	0.326938	0.999231
Huyghe; Nat Genet (2018)	rs3731861	2	T	C	0.6295	1.06	rs3731861	219191256	T	C	0.619895	0.973655	2:219191256_T_C	219191256	T	C	0.621668	0.995831
Ma; Gut (2014)	rs1800734	3	A	G	0.2111	1.51	rs1800734	37034946	A	G	0.221054	0.977059	rs1800734	37034946	A	G	0.208406	1
Huyghe; Nat Genet (2018)	rs35470271	3	G	A	0.154	1.1	rs35470271	40915239	G	A	0.148965	0.999911	rs35470271	40915239	G	A	0.145795	1
Huyghe; Nat Genet (2018)	rs72942485	3	G	A	0.9802	1.19	rs72942485	112999560	G	A	0.975188	0.93996	3:112999560_G_A	112999560	G	A	0.980394	0.980528
Huyghe; Nat Genet (2018)	rs10049390	3	A	G	0.7353	1.06	rs10049390	133701119	A	G	0.734728	0.983762	3:133701119_G_A	133701119	A	G	0.744687	0.978688
Houlston; Nat Genet (2010)	rs10936599	3	C	T	0.74	1.07527	rs10936599	169492101	C	T	0.754319	0.985715	rs10936599	169492101	C	T	0.754558	1
Huyghe; Nat Genet (2018)	rs13149359	4	A	C	0.3663	1.05	rs13149359	94938618	A	C	0.371229	0.991451	4:94938618_C_A	94938618	A	C	0.377865	0.989791
Huyghe; Nat Genet (2018)	rs1391441	4	A	G	0.672	1.05	rs1391441	106128760	A	G	0.660231	0.997615	4:106128760_G_A	106128760	A	G	0.686283	0.998397
Real; PLoS One (2014)	rs3987	4	C	T	0.414	1.36	rs3987	118759055	G	A	0.395898	0.992064	4:118759055_A_G	118759055	G	A	0.373072	0.994789
Huyghe; Nat Genet (2018)	rs11727676	4	C	T	0.098	1.09	rs11727676	145659064	C	T	0.0956144	0.992361	rs11727676	145659064	C	T	0.0962821	1
Real; PLoS One (2014)	rs10446758	4	A	G	0.514	1.60643	rs10446758	149447585	T	C	0.53705	0.999071	4:149447585_T_C	149447585	T	C	0.536996	0.997846
Schmit; Carcinogenesis (2014)	rs35509282	4	A	T	0.09	1.53	rs35509282	163333405	A	T	0.10321	0.982871	4:163333405_T_A	163333405	A	T	0.10623	0.998177
Huyghe; Nat Genet (2018)	rs78368589	5	T	C	0.0597	1.14	rs78368589	1240204	T	C	0.0837078	0.433592	5:1240204_C_T	1240204	T	C	0.0541021	0.997917
Schmit; J Natl Cancer Inst (2018)	rs2735940	5	G	A	0.489	1.08696	rs2735940	1296486	G	A	0.548314	0.59046	5:1296486_A_G	1296486	G	A	0.490729	0.993359
Huyghe; Nat Genet (2018)	rs12514517	5	A	G	0.288	1.1	rs12514517	40280076	A	G	0.286605	0.998621	5:40280076_G_A	40280076	A	G	0.287392	0.99903
Huyghe; Nat Genet (2018)	rs4976270	5	C	T	0.5501	1.07	rs4976270	134467220	C	T	0.532488	0.863742	5:134467220_C_T	134467220	C	T	0.5394	0.977249
Huyghe; Nat Genet (2018)	rs116353863	6	C	T	0.0165	1.2	rs116353863	31010185	C	T	0.0206907	0.989893	6:31010185_T_C	31010185	C	T	0.0120788	0.999845
Huyghe; Nat Genet (2018)	rs9271695	6	G	A	0.7954	1.09	rs77084861	32593080	G	A	0.797128	0.932628	6:32593080_A_G	32593080	G	A	0.819759	0.998611
Schmit; J Natl Cancer Inst (2018)	rs6906359	6	C	T	0.903	1.11111	rs6906359	35528378	C	T	0.894372	0.948406	6:35528378_C_T	35528378	C	T	0.87829	0.992678
Dunlop; Nat Genet (2012)	rs1321311	6	A	C	0.23	1.09	rs1321311	36622900	A	C	0.24789	0.990107	rs1321311	36622900	A	C	0.233501	1
Schmit; J Natl Cancer Inst (2018)	rs62404968	6	C	T	0.752	1.08696	rs62404968	55714314	C	T	0.757062	0.979697	6:55714314_C_T	55714314	C	T	0.742142	0.995289
Huyghe; Nat Genet (2018)	rs12672022	7	T	C	0.8345	1.07	rs12672022	45136423	T	C	0.82707	0.885846	7:45136423_T_C	45136423	T	C	0.823871	0.997957
Whiffin; Hum Molec Genet (2014)	rs140355816	8	G	C	0.017	1.591	rs140355816	117574515	G	C	0.016866	0.923253	8:117574515_C_G	117574515	G	C	0.015481	0.959482
Huyghe; Nat Genet (2018)	rs3133285	8	G	C	0.8209	1.07	rs3133285	117629411	G	C	0.815044	0.971857	8:117629411_G_C	117629411	G	C	0.831571	0.992821
Schmit; J Natl Cancer Inst (2018)	rs16892766	8	C	A	0.09	1.21951	rs16892766	117630683	C	A	0.0804914	1	rs16892766	117630683	C	A	0.0788253	1
Huyghe; Nat Genet (2018)	rs117079142	8	A	C	0.0432	1.19	rs117079142	117790914	A	C	0.0414229	0.993945	8:117790914_C_A	117790914	A	C	0.0453402	0.997409
Al-Tassan; Sci Rep (2015)	rs76316943	8	A	G	0.01	1.58	rs76316943	117848307	A	G	0.0168792	0.894147	8:117848307_G_A	117848307	A	G	0.020498	0.922288
Huyghe; Nat Genet (2018)	rs7013278	8	T	C	0.3761	1.15	rs7013278	128414892	T	C	0.362508	0.999498	8:128414892_T_C	128414892	T	C	0.373609	0.99864
Huyghe; Nat Genet (2018)	rs4313119	8	G	T	0.7486	1.06	rs4313119	128571855	G	T	0.75284	0.960553	8:128571855_G_T	128571855	G	T	0.757955	0.986606
Huyghe; Nat Genet (2018)	rs1537372	9	G	T	0.5692	1.05	rs1537372	22103183	G	T	0.556464	0.982023	9:22103183_G_T	22103183	G	T	0.565128	0.991091
Huyghe; Nat Genet (2018)	rs34405347	9	T	G	0.9034	1.09	rs34405347	101679752	T	G	0.903542	0.942654	rs34405347	101679752	T	G	0.905461	1
Huyghe; Nat Genet (2018)	rs10980628	9	C	T	0.2106	1.07	rs10980628	113671403	C	T	0.208973	0.998696	9:113671403_T_C	113671403	C	T	0.213677	0.99934
Schmit; J Natl Cancer Inst (2018)	rs11255841	10	T	A	0.691	1.16279	rs11255841	8739580	T	A	0.694631	0.997356	10:8739580_T_A	8739580	T	A	0.687531	0.994066
Huyghe; Nat Genet (2018)	rs10821907	10	C	T	0.8276	1.08	rs10821907	52648454	C	T	0.817849	0.937351	10:52648454_C_T	52648454	C	T	0.820609	0.974662
Schmit; J Natl Cancer Inst (2018)	rs704017	10	G	A	0.562	1.07527	rs704017	80819132	G	A	0.524189	0.574707	rs704017	80819132	G	A	0.572009	1
Huyghe; Nat Genet (2018)	rs1250567	10	C	T	0.4405	1.05	rs1250567	81046265	C	T	0.468948	0.479025	10:81046265_T_C	81046265	C	T	0.451476	0.990633
Whiffin; Hum Molec Genet (2014)	rs1035209	10	T	C	0.2	1.12	rs1035209	101345366	T	C	0.183079	1	10:101345366_C_T	101345366	T	C	0.194661	0.998599
Huyghe; Nat Genet (2018)	rs12246635	10	C	T	0.0983	1.1	rs12246635	114288619	C	T	0.0929598	0.998579	10:114288619_T_C	114288619	C	T	0.0994282	0.995974
Huyghe; Nat Genet (2018)	rs174533	11	G	A	0.6739	1.07	rs174533	61549025	G	A	0.664205	0.989542	11:61549025_G_A	61549025	G	A	0.652883	0.998283
Huyghe; Nat Genet (2018)	rs7121958	11	G	T	0.5105	1.08	rs7121958	74280012	G	T	0.508745	0.940206	11:74280012_T_G	74280012	G	T	0.499936	0.991481
Huyghe; Nat Genet (2018)	rs61389091	11	C	T	0.9606	1.23	rs61389091	74427921	C	T	0.956825	0.926815	11:74427921_C_T	74427921	C	T	0.957912	0.987616
Huyghe; Nat Genet (2018)	rs3087967	11	T	C	0.2911	1.12	rs3087967	111156836	T	C	0.283738	1	11:111156836_T_C	111156836	T	C	0.301087	0.993772
Huyghe; Nat Genet (2018)	rs35808169	12	C	T	0.1721	1.08	rs35808169	4368607	C	T	0.165664	0.958277	12:4368607_T_C	4368607	C	T	0.164741	0.990906
Schmit; J Natl Cancer Inst (2018)	rs3217810	12	T	C	0.121	1.15	rs3217810	4388271	T	C	0.115294	0.654507	12:4388271_C_T	4388271	T	C	0.127409	0.906773
Huyghe; Nat Genet (2018)	rs3217874	12	T	C	0.4282	1.08	rs3217874	4400808	T	C	0.415585	0.954497	rs3217874	4400808	T	C	0.437699	1
Huyghe; Nat Genet (2018)	rs10849433	12	C	T	0.267	1.06	rs10849433	6406904	C	T	0.262532	0.993728	12:6406904_T_C	6406904	C	T	0.252398	0.980774
Huyghe; Nat Genet (2018)	rs2250430	12	T	A	0.7095	1.07	rs2250430	6421174	T	A	0.682675	0.520709	12:6421174_A_T	6421174	T	A	0.70494	0.940247
Huyghe; Nat Genet (2018)	rs11610543	12	G	A	0.5013	1.05	rs11610543	43134191	G	A	0.501141	0.998259	12:43134191_A_G	43134191	G	A	0.478104	0.995953
Houlston; Nat Genet (2010)	rs11169552	12	C	T	0.73	1.08696	rs11169552	51155663	C	T	0.734749	0.991459	rs11169552	51155663	C	T	0.733462	1
Huyghe; Nat Genet (2018)	rs12372718	12	G	A	0.3924	1.09	rs12372718	51171090	G	A	0.386506	0.993832	rs12372718	51171090	G	A	0.40496	1
Huyghe; Nat Genet (2018)	rs4759277	12	A	C	0.3546	1.05	rs4759277	57533690	A	C	0.34504	0.810667	rs4759277	57533690	A	C	0.360179	1
Tanskanen; Int J Cancer (2017)	rs73121704	12	C	G	0.0086	1.11516	rs73121704	66271219	C	G	0.0232186	0.948651	12:66271219_G_C	66271219	C	G	0.0184491	0.976367
Schmit; J Natl Cancer Inst (2018)	rs3184504	12	C	T	0.536	1.07527	rs3184504	111884608	C	T	0.504609	1	rs3184504	111884608	C	T	0.516301	1
Huyghe; Nat Genet (2018)	rs7300312	12	C	T	0.5719	1.07	rs7300312	115890922	C	T	0.564468	1	12:115890922_T_C	115890922	C	T	0.577497	0.996887
Schumacher; Nat Commun (2015)	rs73208120	12	G	T	0.11	1.16	rs73208120	117747590	G	T	0.0954568	0.939033	12:117747590_T_G	117747590	G	T	0.0932128	0.970848
Schmit; J Natl Cancer Inst (2018)	rs10161980	13	C	G	0.62	1.08	rs10161980	34093518	C	G	0.623343	0.956141	13:34093518_C_G	34093518	C	G	0.613049	0.984884
Huyghe; Nat Genet (2018)	rs7333607	13	G	A	0.235	1.08	rs7333607	37462010	G	A	0.224511	0.992045	rs7333607	37462010	G	A	0.2379	1
Huyghe; Nat Genet (2018)	rs45597035	13	A	G	0.6506	1.06	rs45597035	73649152	A	G	0.637277	0.953616	13:73649152_A_G	73649152	A	G	0.652993	0.984928
Huyghe; Nat Genet (2018)	rs78341008	13	C	T	0.0719	1.12	rs78341008	73791554	C	T	0.0711865	0.992068	13:73791554_T_C	73791554	C	T	0.0742413	0.975521
Huyghe; Nat Genet (2018)	rs8000189	13	T	C	0.6401	1.06	rs8000189	111075881	T	C	0.627972	0.988062	13:111075881_C_T	111075881	T	C	0.63505	0.997059
Huyghe; Nat Genet (2018)	rs35107139	14	C	A	0.4235	1.09	rs35107139	54419106	C	A	0.395785	0.8374	14:54419106_A_C	54419106	C	A	0.40308	0.933411
Huyghe; Nat Genet (2018)	rs7160450	14	T	C	0.3778	1.06	rs7160450	54457231	T	C	0.374335	0.98926	14:54457231_T_C	54457231	T	C	0.375389	0.993866
Lemire; Hum Genet (2015)	rs17094983	14	G	A	0.87	1.17647	rs17094983	59189361	G	A	0.87052	0.98629	14:59189361_G_A	59189361	G	A	0.881318	0.991368
Huyghe; Nat Genet (2018)	rs8020436	14	A	G	0.4016	1.06	rs8020436	59208437	A	G	0.40304	0.999408	14:59208437_G_A	59208437	A	G	0.396906	0.993538
Huyghe; Nat Genet (2018)	rs12708491	15	G	A	0.5872	1.07	rs12708491	32992836	G	A	0.580356	0.977763	15:32992836_G_A	32992836	G	A	0.575014	0.98285
Huyghe; Nat Genet (2018)	rs16969681	15	T	C	0.0937	1.11	rs16969681	32993111	T	C	0.0883654	0.984337	15:32993111_C_T	32993111	T	C	0.0832451	0.996172
Huyghe; Nat Genet (2018)	rs2293581	15	A	G	0.2116	1.15	rs2293581	33010736	A	G	0.198835	0.999545	15:33010736_G_A	33010736	A	G	0.199416	0.993469
Huyghe; Nat Genet (2018)	rs17816465	15	A	G	0.2055	1.07	rs17816465	33156386	A	G	0.203375	0.998024	15:33156386_G_A	33156386	A	G	0.200245	0.973122
Huyghe; Nat Genet (2018)	rs56324967	15	C	T	0.6757	1.07	rs56324967	67402824	C	T	0.670207	0.989824	15:67402824_T_C	67402824	C	T	0.675217	0.996868
Al-Tassan; Sci Rep (2015)	rs79900961	16	G	A	0.98	1.49	rs79900961	9297812	G	A	0.983298	0.755378	rs79900961	9297812	G	A	0.977465	1
Houlston; Nat Genet (2008)	rs9929218	16	G	A	0.71	1.0989	rs9929218	68820946	G	A	0.70093	0.999051	rs9929218	68820946	G	A	0.707096	1
Huyghe; Nat Genet (2018)	rs9930005	16	C	A	0.4303	1.05	rs9930005	80043258	C	A	0.428564	0.985919	16:80043258_C_A	80043258	C	A	0.426808	0.970927
Huyghe; Nat Genet (2018)	rs12149163	16	T	C	0.4976	1.05	rs12149163	86339315	T	C	0.496993	1	16:86339315_T_C	86339315	T	C	0.490414	0.998451
Huyghe; Nat Genet (2018)	rs4968127	17	G	A	0.3684	1.07	rs4968127	809643	G	A	0.360599	0.99984	17:809643_G_A	809643	G	A	0.361051	0.986663
Huyghe; Nat Genet (2018)	rs73975586	17	A	T	0.8732	1.09	rs73975586	814243	A	T	0.870552	0.978288	17:814243_A_T	814243	A	T	0.874129	0.990869
Huyghe; Nat Genet (2018)	rs1078643	17	A	G	0.7636	1.08	rs1078643	10707241	A	G	0.764689	0.903727	rs1078643	10707241	A	G	0.757717	1
Huyghe; Nat Genet (2018)	rs983318	17	A	G	0.2526	1.06	rs983318	70413253	A	G	0.233242	0.902872	17:70413253_G_A	70413253	A	G	0.240009	0.986236
Huyghe; Nat Genet (2018)	rs75954926	17	G	A	0.6568	1.09	rs75954926	81061048	G	A	0.584436	0.451791	17:81061048_A_G	81061048	G	A	0.654748	0.984415
Schmit; J Natl Cancer Inst (2018)	rs4939827	18	T	C	0.532	1.14	rs4939827	46453463	T	C	0.513995	1	rs4939827	46453463	T	C	0.521963	1
Huyghe; Nat Genet (2018)	rs34797592	19	T	C	0.1182	1.09	rs34797592	16417198	T	C	0.0965711	0.699834	19:16417198_C_T	16417198	T	C	0.105646	0.98902
Huyghe; Nat Genet (2018)	rs28840750	19	T	G	0.958	1.21	rs28840750	33519927	T	G	0.943028	0.991707	19:33519927_T_G	33519927	T	G	0.954972	0.99139
Huyghe; Nat Genet (2018)	rs73068325	19	T	C	0.1826	1.07	rs73068325	59079096	T	C	0.173161	0.889487	19:59079096_C_T	59079096	T	C	0.178896	0.996832
Huyghe; Nat Genet (2018)	rs189583	20	G	C	0.3298	1.1	rs189583	6376457	G	C	0.315556	1	20:6376457_G_C	6376457	G	C	0.329708	0.999895
Huyghe; Nat Genet (2018)	rs994308	20	C	T	0.5939	1.08	rs994308	6603622	C	T	0.594566	1	rs994308	6603622	C	T	0.594951	1
Schmit; J Natl Cancer Inst (2018)	rs4813802	20	G	T	0.318	1.07527	rs4813802	6699595	G	T	0.344408	0.998907	20:6699595_T_G	6699595	G	T	0.362713	0.987898
Huyghe; Nat Genet (2018)	rs28488	20	T	C	0.6388	1.06	rs28488	6762221	T	C	0.648638	0.968925	20:6762221_C_T	6762221	T	C	0.623943	0.989109
Huyghe; Nat Genet (2018)	rs11087784	20	G	A	0.1523	1.09	rs11087784	7740976	G	A	0.149761	0.98247	20:7740976_A_G	7740976	G	A	0.136308	0.976485
Schmit; J Natl Cancer Inst (2018)	rs2295444	20	C	T	0.505	1.07527	rs2295444	33173883	C	T	0.500474	0.996926	20:33173883_C_T	33173883	C	T	0.513637	0.996363
Huyghe; Nat Genet (2018)	rs6031311	20	T	C	0.7591	1.06	rs6031311	42666475	T	C	0.749893	0.954167	20:42666475_C_T	42666475	T	C	0.749602	0.975173
Huyghe; Nat Genet (2018)	rs6066825	20	A	G	0.6448	1.07	rs6066825	47340117	A	G	0.633674	0.999151	20:47340117_A_G	47340117	A	G	0.634781	0.989836
Huyghe; Nat Genet (2018)	rs6067417	20	C	T	0.5635	1.06	rs6067417	48983697	C	T	0.565369	0.986909	20:48983697_C_T	48983697	C	T	0.56468	0.996408
Huyghe; Nat Genet (2018)	rs6063514	20	C	T	0.6086	1.07	rs6063514	49055318	C	T	0.607223	0.990448	20:49055318_C_T	49055318	C	T	0.606818	0.99645
Huyghe; Nat Genet (2018)	rs1741640	20	C	T	0.7652	1.12	rs1741640	60932414	C	T	0.77204	0.503776	20:60932414_T_C	60932414	C	T	0.756117	0.982193
Huyghe; Nat Genet (2018)	rs2738783	20	T	G	0.2029	1.06	rs2738783	62308612	T	G	0.204799	0.69417	20:62308612_T_G	62308612	T	G	0.211713	0.987371

## Sheet: Supplementary Data 2e
ENDOMETRIUM
Literature							GERA						UK Biobank
Reference	Variant	Chr	RA	Ref	RAF	OR	Variant	Position	RA	Ref	RAF	Imputation r2	Variant	Position	RA	Ref	RAF	Imputation r2
Chen; Hum Mol Genet (2016)	rs1740828	6	G	A	0.516	1.20069	rs1740828	21649085	G	A	0.510288	0.787853	rs1740828	21649085	G	A	0.521608	1
Chen; Hum Mol Genet (2016)	rs2797160	6	A	G	0.578	1.21434	rs2797160	126010116	A	G	0.55735	0.984187	6:126010116_A_G	126010116	A	G	0.570369	0.999544
Cheng; Nat Genet (2016)	rs4733613	8	C	G	0.13	1.19048	rs4733613	129599278	C	G	0.131714	0.927663	8:129599278_C_G	129599278	C	G	0.122768	0.976055
Painter; Cancer Med (2018)	rs2475335	9	T	C	0.8072	1.11	rs2475335	10260263	T	C	0.812965	1	rs2475335	10260263	T	C	0.821225	1
Chen; Hum Mol Genet (2016)	rs9600103	13	A	T	0.722	1.23047	rs9600103	73811879	A	T	0.707516	0.997852	13:73811879_A_T	73811879	A	T	0.714185	0.986642
Cheng; Nat Genet (2016)	rs2498796	14	A	G	0.3	1.1236	rs2498796	105243220	A	G	0.310626	0.897694	14:105243220_G_A	105243220	A	G	0.296579	0.980586
Cheng; Nat Genet (2016)	rs937213	15	C	T	0.42	1.11111	rs937213	40322124	C	T	0.409631	0.943347	15:40322124_T_C	40322124	C	T	0.421709	0.965906
Cheng; Nat Genet (2016)	rs2414098	15	C	T	0.62	1.17	rs2414098	51537806	C	T	0.604343	0.988367	15:51537806_T_C	51537806	C	T	0.61334	0.988601
Cheng; Nat Genet (2016)	rs11263763	17	A	G	0.54	1.2	rs11263763	36103565	A	G	0.513009	0.97029	17:36103565_G_A	36103565	A	G	0.521332	0.986979

## Sheet: Supplementary Data 2f
KIDNEY
Literature							GERA						UK Biobank
Reference	Variant	Chr	RA	Ref	RAF	OR	Variant	Position	RA	Ref	RAF	Imputation r2	Variant	Position	RA	Ref	RAF	Imputation r2
Scelo; Nat Commun (2017)	rs4381241	1	C	T	0.44	1.1097	rs4381241	50907438	C	T	0.484385	0.997245	1:50907438_T_C	50907438	C	T	0.474832	0.995831
Henrion; PLoS One (2015)	rs3845536	1	C	T	0.63	1.21	rs3845536	165650787	C	T	0.652487	0.965015	1:165650787_C_T	165650787	C	T	0.643232	0.987534
Scelo; Nat Commun (2017)	rs11894252	2	T	C	0.49	1.16	rs11894252	46533376	T	C	0.406121	0.999267	2:46533376_T_C	46533376	T	C	0.404291	0.997155
Henrion; PLoS One (2015)	rs4953346	2	G	T	0.4583	1.23	rs4953346	46558208	G	T	0.451439	0.991259	2:46558208_T_G	46558208	G	T	0.460628	0.998179
Scelo; Nat Commun (2017)	rs6755594	2	G	A	0.3718	1.1102	rs6755594	46589295	G	A	0.348703	0.992946	2:46589295_A_G	46589295	G	A	0.333574	0.989847
Scelo; Nat Commun (2017)	rs12105918	2	C	T	0.06	1.25	rs12105918	145208193	C	T	0.0622725	0.998915	2:145208193_T_C	145208193	C	T	0.0583096	0.983351
Scelo; Nat Commun (2017)	rs67311347	3	G	A	0.69	1.10656	rs67311347	40533243	G	A	0.694297	0.922396	3:40533243_G_A	40533243	G	A	0.698616	0.991102
Scelo; Nat Commun (2017)	rs10936602	3	T	C	0.73	1.10988	rs10936602	169536637	T	C	0.740332	0.966288	3:169536637_T_C	169536637	T	C	0.750762	0.998901
Scelo; Nat Commun (2017)	rs234043	3	G	A	0.7217	1.11694	rs234043	172313367	C	T	0.708207	0.980559	3:172313367_T_C	172313367	C	T	0.717756	0.996994
Scelo; Nat Commun (2017)	rs7697932	4	G	A	0.6938	1.12158	rs7697932	101005318	G	A	0.664851	0.974906	4:101005318_A_G	101005318	G	A	0.666144	0.995381
Scelo; Nat Commun (2017)	rs2241261	8	T	C	0.51	1.0966	rs2241261	22876739	T	C	0.519253	0.859817	8:22876739_C_T	22876739	T	C	0.52378	0.985025
Scelo; Nat Commun (2017)	rs11813268	10	T	C	0.16	1.1229	rs11813268	105682296	T	C	0.16748	0.986984	10:105682296_C_T	105682296	T	C	0.155144	0.996746
Scelo; Nat Commun (2017)	rs7105934	11	G	A	0.92	1.42857	rs7105934	69239741	G	A	0.930011	0.806118	rs7105934	69239741	G	A	0.916052	1
Scelo; Nat Commun (2017)	rs74911261	11	A	G	0.02	1.4099	rs74911261	108357137	A	G	0.0244009	0.913879	rs74911261	108357137	A	G	0.0256586	1
Scelo; Nat Commun (2017)	rs718314	12	C	T	0.26	1.18	rs718314	26453283	G	A	0.24791	0.997546	rs718314	26453283	G	A	0.243717	1
Scelo; Nat Commun (2017)	rs4765623	12	T	C	0.34	1.15	rs4765623	125320850	T	C	0.352177	0.983586	12:125320850_C_T	125320850	T	C	0.340782	0.970995
Scelo; Nat Commun (2017)	rs8007348	14	A	C	0.2465	1.1243	rs8007348	73272730	A	C	0.262561	0.99995	14:73272730_C_A	73272730	A	C	0.256135	0.987167
Scelo; Nat Commun (2017)	rs4903064	14	C	T	0.23	1.2065	rs4903064	73279420	C	T	0.249084	0.973284	rs4903064	73279420	C	T	0.234205	1
Scelo; Nat Commun (2017)	rs714024	22	G	A	0.3728	1.1562	rs714024	47013535	C	T	0.39752	0.65066	22:47013535_C_T	47013535	C	T	0.390168	0.994789

## Sheet: Supplementary Data 2g
LUNG
Literature							GERA						UK Biobank
Reference	Variant	Chr	RA	Ref	RAF	OR	Variant	Position	RA	Ref	RAF	Imputation r2	Variant	Position	RA	Ref	RAF	Imputation r2
McKay; Nat Genet (2017)	rs71658797	1	A	T	0.103	1.14	rs71658797	77967507	A	T	0.103643	0.981136	1:77967507_T_A	77967507	A	T	0.121714	0.990614
McKay; Nat Genet (2017)	rs13080835	3	G	T	0.506639	1.1171	rs13080835	189357199	G	T	0.507792	0.99852	3:189357199_G_T	189357199	G	T	0.497316	0.999577
Byun; Carcinogenesis (2018)	rs71603396	4	A	G	0.14	1.92	rs71603396	18012035	A	G	0.131697	0.877853	4:18012035_G_A	18012035	A	G	0.109058	0.919862
McKay; Nat Genet (2017)	rs13156167	5	C	T	0.129909	1.14122	rs13156167	1275857	C	T	0.132617	0.399608	5:1275857_T_C	1275857	C	T	0.140852	0.841737
McKay; Nat Genet (2017)	rs56345976	5	G	A	0.422674	1.09733	rs56345976	1276873	G	A	0.434168	0.448629	5:1276873_G_A	1276873	G	A	0.395153	0.934648
McKay; Nat Genet (2017)	rs33961405	5	G	A	0.491608	1.1028	rs33961405	1277577	G	A	0.541272	0.42043	5:1277577_G_A	1277577	G	A	0.479272	0.938913
McKay; Nat Genet (2017)	rs7705526	5	A	C	0.340315	1.12426	rs7705526	1285974	A	C	0.280941	0.470018	5:1285974_C_A	1285974	A	C	0.325338	0.972534
McKay; Nat Genet (2017)	rs2853677	5	G	A	0.423139	1.11702	rs2853677	1287194	G	A	0.366464	0.481799	rs2853677	1287194	G	A	0.421594	1
McKay; Nat Genet (2017)	rs148297846	5	A	G	0.0770825	1.21392	rs148297846	1298017	A	G	0.045486	0.460694	5:1298017_G_A	1298017	A	G	0.0827545	0.988551
McKay; Nat Genet (2017)	rs62329683	5	T	C	0.163786	1.19461	rs62329683	1299087	T	C	0.215343	0.555592	5:1299087_C_T	1299087	T	C	0.136716	0.971058
McKay; Nat Genet (2017)	rs112401627	5	A	G	0.0275291	1.30408	rs112401627	1300269	A	G	0.0245488	0.549196	5:1300269_G_A	1300269	A	G	0.0245651	0.943984
McKay; Nat Genet (2017)	rs4635969	5	G	A	0.814889	1.1559	rs4635969	1308552	G	A	0.841505	0.543878	rs4635969	1308552	G	A	0.801934	1
McKay; Nat Genet (2017)	rs380286	5	G	A	0.577369	1.15176	rs380286	1320247	G	A	0.608388	0.657756	5:1320247_G_A	1320247	G	A	0.562502	0.999152
McKay; Nat Genet (2017)	rs410805	5	T	C	0.172439	1.14215	rs410805	1323196	T	C	0.172059	0.822817	5:1323196_T_C	1323196	T	C	0.16686	0.991274
McKay; Nat Genet (2017)	rs55901723	5	T	C	0.79401	1.13777	rs55901723	1342154	T	C	0.796452	0.49625	5:1342154_T_C	1342154	T	C	0.859661	0.707335
McKay; Nat Genet (2017)	rs40183	5	G	A	0.906902	1.13369	rs40183	1348352	G	A	0.924804	0.521601	5:1348352_G_A	1348352	G	A	0.89269	0.990828
McKay; Nat Genet (2017)	rs6889886	5	C	T	0.738612	1.08892	rs6889886	1358822	C	T	0.76613	0.690843	5:1358822_C_T	1358822	C	T	0.724442	0.984314
McKay; Nat Genet (2017)	rs806794	6	A	G	0.701883	1.08167	rs806794	26200677	A	G	0.692822	0.994196	rs806794	26200677	A	G	0.727757	1
McKay; Nat Genet (2017)	rs3999544	6	C	T	0.43866	1.0788	rs3999544	26285867	C	T	0.424933	0.9983	6:26285867_C_T	26285867	C	T	0.470489	0.999894
McKay; Nat Genet (2017)	rs9467711	6	C	A	0.100927	1.19302	rs9467711	26332605	C	A	0.119291	0.892797	rs9467711	26332605	C	A	0.121388	1
McKay; Nat Genet (2017)	rs6912292	6	A	C	0.777878	1.08283	rs6912292	26511805	A	C	0.769234	0.957089	6:26511805_C_A	26511805	A	C	0.790618	0.997533
McKay; Nat Genet (2017)	rs116461399	6	C	G	0.0958791	1.15474	rs116461399	28796071	C	G	0.0942457	0.99854	6:28796071_G_C	28796071	C	G	0.129605	0.999973
McKay; Nat Genet (2017)	rs116045192	6	T	C	0.193548	1.14338	rs3117426	29272012	T	C	0.191773	1	rs3117426	29272012	T	C	0.220575	1
McKay; Nat Genet (2017)	rs114924489	6	G	A	0.251681	1.07905	rs114924489	29468809	G	A	0.252875	0.998475	rs1233487	29468809	G	A	0.284023	1
McKay; Nat Genet (2017)	rs114050064	6	C	T	0.277811	1.0786	rs1611350	29698821	C	T	0.285538	1	rs1611350	29698821	C	T	0.304412	1
McKay; Nat Genet (2017)	rs115813114	6	C	T	0.269655	1.08913	rs115813114	29766085	C	T	0.270356	0.988914	6:29766085_T_C	29766085	C	T	0.288291	0.946472
McKay; Nat Genet (2017)	rs111597677	6	C	A	0.264558	1.11639	rs111597677	29829251	C	A	0.270977	0.999208	6:29829251_A_C	29829251	C	A	0.288414	0.999739
McKay; Nat Genet (2017)	rs115960997	6	A	G	0.306608	1.08507	rs115960997	29902109	A	G	0.284322	0.92309	6:29902109_G_A	29902109	A	G	0.339645	0.946619
McKay; Nat Genet (2017)	rs116405142	6	G	A	0.265157	1.08339	rs916570	30066031	G	A	0.270761	1	rs916570	30066031	G	A	0.28734	1
McKay; Nat Genet (2017)	rs115993819	6	A	G	0.243974	1.0923	rs2517600	30074163	A	G	0.24275	1	rs2517600	30074163	A	G	0.247667	1
McKay; Nat Genet (2017)	rs142696802	6	T	C	0.283816	1.08421	rs142696802	30190040	T	C	0.30295	0.977098	6:30190040_C_T	30190040	T	C	0.318638	0.999386
McKay; Nat Genet (2017)	rs116074010	6	T	A	0.250706	1.08392	rs116074010	30391975	T	A	0.250528	0.994684	6:30391975_A_T	30391975	T	A	0.253773	0.999749
McKay; Nat Genet (2017)	rs115915654	6	T	C	0.243435	1.08156	rs1264372	30769726	T	C	0.229308	1	rs1264372	30769726	T	C	0.267656	1
McKay; Nat Genet (2017)	rs116552815	6	A	G	0.406929	1.07014	rs1264323	30855907	A	G	0.381864	1	rs1264323	30855907	A	G	0.38946	1
McKay; Nat Genet (2017)	rs114103504	6	A	G	0.509633	1.07271	rs114103504	31002452	A	G	0.518823	0.972719	6:31002452_A_G	31002452	A	G	0.528392	0.975912
McKay; Nat Genet (2017)	rs115669859	6	A	G	0.35747	1.12819	rs115669859	31010200	A	G	0.379132	0.998978	rs2508015	31010200	A	G	0.40129	1
McKay; Nat Genet (2017)	rs182364552	6	A	T	0.277544	1.08335	rs182364552	31069841	A	T	0.248469	0.863058	6:31069841_T_A	31069841	A	T	0.333107	0.998741
McKay; Nat Genet (2017)	rs3130552	6	A	G	0.302402	1.08066	rs3130552	31082127	A	G	0.321127	0.99467	rs3130552	31082127	A	G	0.35777	1
McKay; Nat Genet (2017)	rs116651383	6	C	T	0.190059	1.11382	rs116651383	31138910	C	T	0.202555	0.937619	6:31138910_T_C	31138910	C	T	0.239459	0.918138
McKay; Nat Genet (2017)	rs115681412	6	G	C	0.344711	1.11986	rs115681412	31140741	G	C	0.361269	0.988443	rs1265158	31140741	G	C	0.362788	1
McKay; Nat Genet (2017)	rs141707415	6	A	T	0.390405	1.10163	rs141707415	31239681	A	T	0.395579	0.98223	6:31239681_A_T	31239681	A	T	0.424835	0.969173
McKay; Nat Genet (2017)	rs111324505	6	T	C	0.449238	1.07143	rs111324505	31242082	T	C	0.450568	0.987826	6:31242082_T_C	31242082	T	C	0.510196	0.99588
McKay; Nat Genet (2017)	rs115494074	6	T	C	0.24343	1.10001	rs115494074	31313030	T	C	0.256977	0.979765	6:31313030_C_T	31313030	T	C	0.305926	0.993829
McKay; Nat Genet (2017)	rs139850307	6	C	T	0.494442	1.11526	rs139850307	31324586	C	T	0.508324	0.875315	6:31324586_C_T	31324586	C	T	0.496533	0.954919
McKay; Nat Genet (2017)	rs2249935	6	A	G	0.200338	1.08402	rs2249935	31327178	A	G	0.216618	0.997247	6:31327178_G_A	31327178	A	G	0.227934	0.998433
McKay; Nat Genet (2017)	rs115471405	6	C	T	0.293052	1.07501	rs115471405	31335647	C	T	0.291027	0.998888	6:31335647_T_C	31335647	C	T	0.341367	0.999972
McKay; Nat Genet (2017)	rs115595430	6	T	G	0.58037	1.12038	rs115595430	31346445	T	G	0.582343	0.999068	rs2523627	31346445	T	G	0.612449	1
McKay; Nat Genet (2017)	rs114965247	6	G	T	0.254607	1.08021	rs114965247	31350303	G	T	0.264725	0.993947	6:31350303_T_G	31350303	G	T	0.272115	0.999327
McKay; Nat Genet (2017)	rs139089278	6	T	C	0.319536	1.13496	rs139089278	31373174	T	C	0.315386	0.99268	6:31373174_C_T	31373174	T	C	0.369846	0.998346
McKay; Nat Genet (2017)	rs114279165	6	G	A	0.304486	1.08113	rs3131621	31425499	G	A	0.317871	1	rs3131621	31425499	G	A	0.370816	1
McKay; Nat Genet (2017)	rs116822326	6	G	A	0.16117	1.15018	rs3094604	31434111	G	A	0.163436	1	6:31434111_A_G	31434111	G	A	0.185579	0.999649
McKay; Nat Genet (2017)	rs115441327	6	C	T	0.253105	1.08112	rs115441327	31613739	C	T	0.261885	0.965012	rs3130048	31613739	C	T	0.280278	1
McKay; Nat Genet (2017)	rs2763981	6	T	A	0.291138	1.08171	rs2763981	31840021	T	A	0.286904	0.989635	6:31840021_T_A	31840021	T	A	0.334967	0.997644
McKay; Nat Genet (2017)	rs652888	6	G	A	0.195854	1.09923	rs652888	31851234	G	A	0.201636	0.991066	rs652888	31851234	G	A	0.236729	1
McKay; Nat Genet (2017)	rs114676850	6	T	C	0.277965	1.12658	rs424232	32208324	T	C	0.309236	1	rs424232	32208324	T	C	0.279627	1
McKay; Nat Genet (2017)	rs9270868	6	G	A	0.202901	1.11407	rs9270868	32571117	G	A	0.23336	0.990448	6:32571117_A_G	32571117	G	A	0.220554	0.975215
McKay; Nat Genet (2017)	rs116080888	6	C	A	0.593386	1.08955	rs116080888	32586236	C	A	0.58412	0.996166	6:32586236_C_A	32586236	C	A	0.600067	0.996371
McKay; Nat Genet (2017)	rs113574092	6	G	A	0.493118	1.13075	rs113574092	32586787	G	A	0.512389	0.998285	6:32586787_A_G	32586787	G	A	0.502636	0.998681
McKay; Nat Genet (2017)	rs35867827	6	T	C	0.895769	1.16337	rs35867827	32592068	T	C	0.892189	0.999177	6:32592068_T_C	32592068	T	C	0.909514	0.997044
McKay; Nat Genet (2017)	rs190788477	6	A	G	0.280976	1.16741	rs190788477	32597561	A	G	0.353343	0.945369	6:32597561_G_A	32597561	A	G	0.363937	0.956778
McKay; Nat Genet (2017)	rs115566240	6	C	T	0.741826	1.08926	rs115566240	32601718	C	T	0.726042	0.979945	6:32601718_C_T	32601718	C	T	0.760488	0.965901
McKay; Nat Genet (2017)	rs9272307	6	T	G	0.216047	1.09037	rs9272307	32603886	T	G	0.218688	0.887524	6:32603886_G_T	32603886	T	G	0.247455	0.975405
McKay; Nat Genet (2017)	rs1048372	6	C	T	0.589756	1.16359	rs1048372	32610436	C	T	0.597701	0.996494	6:32610436_T_C	32610436	C	T	0.603841	0.996824
McKay; Nat Genet (2017)	rs9273429	6	A	G	0.663415	1.14362	rs9273429	32627456	A	G	0.730611	0.997019	6:32627456_G_A	32627456	A	G	0.743776	0.997943
McKay; Nat Genet (2017)	rs114830752	6	A	C	0.150993	1.10635	rs9275602	32682812	A	C	0.154494	1	rs9275602	32682812	A	C	0.196439	1
McKay; Nat Genet (2017)	rs116036768	6	G	C	0.604971	1.12104	rs116036768	32747542	G	C	0.629792	0.999499	6:32747542_C_G	32747542	G	C	0.620254	0.9975
McKay; Nat Genet (2017)	rs7383287	6	G	A	0.195963	1.09576	rs7383287	32783086	G	A	0.213205	0.997405	rs7383287	32783086	G	A	0.212472	1
McKay; Nat Genet (2017)	rs239935	6	G	A	0.478463	1.06913	rs239935	167411788	G	A	0.477546	0.98956	6:167411788_G_A	167411788	G	A	0.481811	0.992804
McKay; Nat Genet (2017)	rs11780471	8	G	A	0.940381	1.15158	rs11780471	27344719	G	A	0.935977	0.997101	8:27344719_G_A	27344719	G	A	0.935815	0.979753
McKay; Nat Genet (2017)	rs4236709	8	G	A	0.2178	1.13237	rs4236709	32410110	G	A	0.219083	0.997707	8:32410110_G_A	32410110	G	A	0.220368	0.998122
McKay; Nat Genet (2017)	rs885518	9	G	A	0.1	1.17	rs885518	21830157	G	A	0.109906	0.982536	9:21830157_A_G	21830157	G	A	0.104874	0.994051
McKay; Nat Genet (2017)	rs62560775	9	G	A	0.106544	1.18043	rs62560775	22052068	G	A	0.092301	0.996198	9:22052068_A_G	22052068	G	A	0.100312	0.994044
Timofeeva; Hum Mol Genet (2012)	rs1333040	9	C	T	0.41	1.14	rs1333040	22083404	C	T	0.406235	1	rs1333040	22083404	C	T	0.414471	1
McKay; Nat Genet (2017)	rs11591710	10	C	A	0.137	1.16	rs11591710	105687632	C	A	0.134	0.993238	10:105687632_A_C	105687632	C	A	0.128253	0.993013
McKay; Nat Genet (2017)	rs7943272	11	C	A	0.198616	1.12221	rs7943272	118096028	C	A	0.205205	0.99819	11:118096028_A_C	118096028	C	A	0.196722	0.999655
McKay; Nat Genet (2017)	rs17121997	11	T	C	0.484965	1.10289	rs17121997	118131049	T	C	0.483505	0.996514	11:118131049_T_C	118131049	T	C	0.477468	0.996289
McKay; Nat Genet (2017)	rs7953330	12	G	C	0.687906	1.09119	rs7953330	998819	G	C	0.694133	0.993981	12:998819_G_C	998819	G	C	0.699639	0.998462
McKay; Nat Genet (2017)	rs11064614	12	A	G	0.432616	1.12568	rs11064614	1064881	A	G	0.442745	0.905898	12:1064881_G_A	1064881	A	G	0.447708	0.993348
McKay; Nat Genet (2017)	rs56404467	13	A	G	0.0184964	1.50521	rs56404467	32839990	A	G	0.0198055	0.862598	13:32839990_G_A	32839990	A	G	0.0207702	0.909802
Rafnar; Cancer Res (2011)	rs748404	15	T	C	0.768	1.15	rs748404	43559231	T	C	0.769725	0.990474	rs748404	43559231	T	C	0.78151	1
McKay; Nat Genet (2017)	rs66759488	15	A	G	0.36	1.07	rs66759488	47577451	A	G	0.352029	0.945184	15:47577451_G_A	47577451	A	G	0.380107	0.998744
McKay; Nat Genet (2017)	rs8031813	15	A	C	0.688527	1.10408	rs8031813	49253961	A	C	0.702753	0.872519	15:49253961_C_A	49253961	A	C	0.694758	0.946326
McKay; Nat Genet (2017)	rs7359317	15	G	T	0.378154	1.10117	rs7359317	49276416	G	T	0.392818	0.964695	15:49276416_G_T	49276416	G	T	0.38608	0.980452
McKay; Nat Genet (2017)	rs146782107	15	T	C	0.736001	1.15237	rs146782107	49366480	T	C	0.736231	0.979872	15:49366480_T_C	49366480	T	C	0.740874	0.99285
McKay; Nat Genet (2017)	rs4887059	15	T	C	0.624173	1.18705	rs4887059	78782095	T	C	0.60765	0.993199	15:78782095_C_T	78782095	T	C	0.616034	0.999923
Timofeeva; Hum Mol Genet (2012)	rs3885951	15	G	A	0.1064	1.22	rs3885951	78825917	G	A	0.101954	1	rs3885951	78825917	G	A	0.0937877	1
McKay; Nat Genet (2017)	rs55781567	15	G	C	0.367	1.3	rs55781567	78857986	G	C	0.344962	1	rs55781567	78857986	G	C	0.334566	1
McKay; Nat Genet (2017)	rs56219480	15	C	T	0.963824	1.22325	rs56219480	78864024	C	T	0.957737	0.994797	rs56219480	78864024	C	T	0.960419	1
McKay; Nat Genet (2017)	rs2229961	15	A	G	0.0222167	1.43148	rs2229961	78880752	A	G	0.0198425	0.620032	rs2229961	78880752	A	G	0.0185783	1
McKay; Nat Genet (2017)	rs3743078	15	G	C	0.778112	1.26201	rs3743078	78894759	G	C	0.760454	0.998852	15:78894759_C_G	78894759	G	C	0.769424	0.999619
McKay; Nat Genet (2017)	rs77438700	15	A	G	0.941703	1.24198	rs77438700	78906637	A	G	0.934058	0.995736	15:78906637_A_G	78906637	A	G	0.926387	0.976096
McKay; Nat Genet (2017)	rs8192479	15	T	C	0.0216103	1.28141	rs8192479	78909398	T	C	0.0193803	0.784034	rs8192479	78909398	T	C	0.0201986	1
McKay; Nat Genet (2017)	rs17487514	15	T	C	0.297118	1.1783	rs17487514	78953785	T	C	0.290434	0.839997	15:78953785_C_T	78953785	T	C	0.302011	0.969757
McKay; Nat Genet (2017)	rs143527274	15	C	T	0.972217	1.30625	rs143527274	78953924	C	T	0.975375	0.782544	15:78953924_C_T	78953924	C	T	0.976718	0.970858
McKay; Nat Genet (2017)	rs148832167	15	A	G	0.621864	1.12602	rs148832167	79018698	A	G	0.625826	0.947333	15:79018698_G_A	79018698	A	G	0.623639	0.994833
McKay; Nat Genet (2017)	rs12905116	15	A	T	0.721091	1.1344	rs12905116	79042734	A	T	0.727821	0.841017	15:79042734_T_A	79042734	A	T	0.758374	0.998637
McKay; Nat Genet (2017)	rs3861180	15	G	A	0.941058	1.22001	rs3861180	79043393	G	A	0.944999	0.820552	15:79043393_A_G	79043393	G	A	0.949049	0.998625
McKay; Nat Genet (2017)	rs112827102	15	T	C	0.920772	1.17612	rs112827102	79058968	T	C	0.929751	0.702401	15:79058968_T_C	79058968	T	C	0.921959	0.928161
McKay; Nat Genet (2017)	rs28450923	15	A	G	0.86477	1.19017	rs28450923	79065557	A	G	0.86372	0.606252	15:79065557_A_G	79065557	A	G	0.843379	0.729177
McKay; Nat Genet (2017)	rs36061084	15	A	G	0.440638	1.16202	rs36061084	79074253	A	G	0.441817	0.840485	15:79074253_G_A	79074253	A	G	0.425822	0.994119
McKay; Nat Genet (2017)	rs7182809	15	C	G	0.829345	1.1003	rs7182809	79105106	C	G	0.83067	0.981854	15:79105106_G_C	79105106	C	G	0.833406	0.974839
McKay; Nat Genet (2017)	rs77719127	15	T	C	0.166059	1.14259	rs77719127	79110783	T	C	0.161058	0.716941	15:79110783_C_T	79110783	T	C	0.150233	0.923984
McKay; Nat Genet (2017)	rs11072811	15	A	C	0.490391	1.09521	rs11072811	79132330	A	C	0.496251	0.997573	15:79132330_A_C	79132330	A	C	0.492199	0.997537
Timofeeva; Hum Mol Genet (2012)	rs1551821	18	A	C	0.86	1.23457	rs1551821	42866470	A	C	0.836847	0.985948	18:42866470_A_C	42866470	A	C	0.836494	0.990991
McKay; Nat Genet (2017)	rs11879413	19	C	T	0.91255	1.15877	rs11879413	41337923	C	T	0.926455	0.966201	19:41337923_C_T	41337923	C	T	0.931126	0.99826
McKay; Nat Genet (2017)	rs56113850	19	C	T	0.56	1.13636	rs56113850	41353107	C	T	0.575249	0.953983	19:41353107_T_C	41353107	C	T	0.577367	0.995336
McKay; Nat Genet (2017)	rs67210567	19	G	T	0.97361	1.26689	rs67210567	41357457	G	T	0.972291	0.749122	19:41357457_G_T	41357457	G	T	0.971334	0.90278
McKay; Nat Genet (2017)	rs41309931	20	T	G	0.117	1.17	rs41309931	62326579	T	G	0.143011	0.444836	20:62326579_G_T	62326579	T	G	0.118806	0.988588
Wang; Nat Genet (2008)	rs504022	21	A	C	0.0567	1.32	rs504022	44731138	T	G	0.0869285	0.332713	21:44731138_T_G	44731138	T	G	0.0513286	0.994835

## Sheet: Supplementary Data 2h
LYMPHOCYTIC LEUKEMIA
Literature							GERA						UK Biobank
Reference	Variant	Chr	RA	Ref	RAF	OR	Variant	Position	RA	Ref	RAF	Imputation r2	Variant	Position	RA	Ref	RAF	Imputation r2
Law; Nat Commun (2017)	rs34676223	1	C	A	0.7	1.19	rs34676223	23943735	C	A	0.694008	0.994878	1:23943735_C_A	23943735	C	A	0.704258	0.995056
Law; Nat Commun (2017)	rs41271473	1	G	A	0.79	1.19	rs41271473	228880296	G	A	0.796414	0.990051	1:228880296_G_A	228880296	G	A	0.796598	0.99704
Berndt; Nat Genet (2013)	rs3770745	2	T	C	0.22	1.24	rs3770745	37596089	T	C	0.236067	0.88078	2:37596089_C_T	37596089	T	C	0.226357	0.981075
Berndt; Nat Commun (2016)	rs13395354	2	C	T	0.82	1.36986	rs13395354	111600519	C	T	0.814639	0.999372	2:111600519_C_T	111600519	C	T	0.81553	0.999526
Law; Nat Commun (2017)	rs1002015	2	C	T	0.5666	1.3	rs1002015	111616619	C	T	0.573717	0.953898	2:111616619_T_C	111616619	C	T	0.573355	0.986877
Berndt; Nat Commun (2016)	rs17483466	2	G	A	0.194	1.39	rs17483466	111797458	G	A	0.204234	0.994062	rs17483466	111797458	G	A	0.203809	1
Law; Nat Commun (2017)	rs6708784	2	G	A	0.4781	1.3	rs6708784	111927379	G	A	0.477566	0.993776	2:111927379_A_G	111927379	G	A	0.496108	0.996882
Vijayakrishnan; Nat Commun (2018)	rs17481869	2	A	C	0.075	2.14	rs17481869	146124454	A	C	0.0760461	0.980314	2:146124454_C_A	146124454	A	C	0.0737955	0.98398
Law; Nat Commun (2017)	rs7558911	2	A	G	0.5308	1.18	rs7558911	202023949	A	G	0.528898	0.98592	2:202023949_A_G	202023949	A	G	0.511512	0.999697
Berndt; Nat Commun (2016)	rs13397985	2	G	T	0.182	1.46	rs13397985	231091223	G	T	0.186145	0.99999	rs13397985	231091223	G	T	0.189602	1
Law; Nat Commun (2017)	rs3755397	2	G	A	0.0915	1.32	rs3755397	242294913	G	A	0.114827	0.931717	2:242294913_A_G	242294913	G	A	0.0974748	0.987639
Berndt; Nat Commun (2016)	rs9880772	3	T	C	0.465	1.19	rs9880772	27777779	A	G	0.461919	0.995571	3:27777779_G_A	27777779	A	G	0.452093	0.994957
Berndt; Nat Commun (2016)	rs10936599	3	C	T	0.74	1.20482	rs10936599	169492101	C	T	0.754319	0.985715	rs10936599	169492101	C	T	0.754558	1
Law; Nat Commun (2017)	rs9815073	3	C	A	0.6332	1.18	rs9815073	188115682	C	A	0.658037	0.836425	3:188115682_C_A	188115682	C	A	0.657448	0.923347
Ellinghaus; Leukemia (2012)	rs17505102	3	G	C	0.85	1.5873	rs17505102	189401776	G	C	0.882502	0.99332	rs17505102	189401776	G	C	0.864085	1
Law; Nat Commun (2017)	rs71597109	4	C	T	0.7	1.17	rs71597109	102741002	C	T	0.697483	0.997411	4:102741002_C_T	102741002	C	T	0.68522	0.994817
Berndt; Nat Genet (2013)	rs898518	4	A	C	0.59	1.2	rs898518	109016824	A	C	0.594837	0.992678	4:109016824_C_A	109016824	A	C	0.579392	0.996139
Speedy; Nat Genet (2014)	rs6858698	4	C	G	0.14	1.31	rs6858698	114683844	C	G	0.179677	0.885327	4:114683844_G_C	114683844	C	G	0.162683	0.947959
Law; Nat Commun (2017)	rs57214277	4	T	C	0.4	1.13	rs57214277	185254772	T	C	0.40855	0.970756	4:185254772_C_T	185254772	T	C	0.413107	0.984742
Speedy; Nat Genet (2014)	rs10069690	5	T	C	0.2763	1.2	rs10069690	1279790	T	C	0.241686	0.443997	rs10069690	1279790	T	C	0.258218	1
Law; Nat Commun (2017)	rs7705526	5	A	C	0.337	1.18	rs7705526	1285974	A	C	0.280941	0.470018	5:1285974_C_A	1285974	A	C	0.325338	0.972534
Berndt; Nat Commun (2016)	rs872071	6	G	A	0.494	1.36	rs872071	411064	G	A	0.50637	0.999938	rs872071	411064	G	A	0.528161	1
Law; Sci Rep (2017)	rs9392017	6	G	A	0.7465	1.22	rs9392017	442357	G	A	0.758576	0.885979	6:442357_G_A	442357	G	A	0.770444	0.975829
Law; Nat Commun (2017)	rs73718779	6	T	C	0.0984	1.26	rs73718779	2969278	T	C	0.111558	0.991872	rs73718779	2969278	T	C	0.106147	1
Speedy; Nat Genet (2014)	rs926070	6	A	G	0.66	1.27	rs926070	32257566	A	G	0.679755	1	rs926070	32257566	A	G	0.661082	1
Law; Nat Commun (2017)	rs9271176	6	G	A	0.6769	1.29	rs9271176	32578127	G	A	0.669835	1	6:32578127_A_G	32578127	G	A	0.673291	0.99983
Berndt; Nat Commun (2016)	rs9273012	6	G	A	0.2863	1.18	rs9273012	32611641	G	A	0.274747	0.993856	6:32611641_A_G	32611641	G	A	0.247372	0.932339
Berndt; Nat Genet (2013)	rs9273363	6	A	C	0.27	1.24	rs9273363	32626272	A	C	0.268802	1	rs9273363	32626272	A	C	0.301328	1
Law; Nat Commun (2017)	rs210143	6	C	T	0.7266	1.26	rs210143	33546930	C	T	0.717565	0.915086	6:33546930_T_C	33546930	C	T	0.702161	0.997777
Law; Nat Commun (2017)	rs3800461	6	C	G	0.11	1.2	rs3800461	34616322	C	G	0.115321	0.986162	rs3800461	34616322	C	G	0.11519	1
Speedy; Nat Genet (2014)	rs2236256	6	C	A	0.455	1.23	rs2236256	154478440	C	A	0.437899	0.999914	6:154478440_C_A	154478440	C	A	0.456054	0.990425
Xu; J Natl Cancer Inst (2013)	rs12719039	7	T	C	0.66	1.41	rs12719039	50418949	T	C	0.669192	0.999723	7:50418949_T_C	50418949	T	C	0.670342	0.978078
Vijayakrishnan; Nat Commun (2018)	rs10230978	7	A	G	0.28	1.75	rs10230978	50477144	A	G	0.259563	0.988379	7:50477144_G_A	50477144	A	G	0.273817	0.99771
Xu; J Natl Cancer Inst (2013)	rs10899736	7	C	T	0.55	1.45	rs10899736	50546925	G	A	0.548323	0.990375	7:50546925_G_A	50546925	G	A	0.560462	0.996441
Xu; J Natl Cancer Inst (2013)	rs6951648	7	A	G	0.21	1.4	rs6951648	50567493	A	G	0.195551	0.989221	7:50567493_G_A	50567493	A	G	0.200399	0.993406
Xu; J Natl Cancer Inst (2013)	rs7808025	7	A	G	0.21	1.51	rs7808025	50576903	A	G	0.212583	0.999126	7:50576903_G_A	50576903	A	G	0.220992	0.994815
Berndt; Nat Commun (2016)	rs17246404	7	C	T	0.715	1.16279	rs17246404	124462661	C	T	0.719427	0.99971	7:124462661_C_T	124462661	C	T	0.7178	0.999925
Speedy; Nat Genet (2014)	rs2511714	8	G	T	0.41	1.16	rs2511714	103578874	G	T	0.40121	0.927549	8:103578874_T_G	103578874	G	T	0.402564	0.985434
Law; Nat Commun (2017)	rs2456449	8	G	A	0.3121	1.23	rs2456449	128192981	G	A	0.341796	0.98356	8:128192981_A_G	128192981	G	A	0.357475	0.995563
Vijayakrishnan; Nat Commun (2018)	rs28665337	8	A	C	0.12	1.34	rs28665337	130194104	A	C	0.123599	0.995756	8:130194104_C_A	130194104	A	C	0.118405	0.997832
Vijayakrishnan; Nat Commun (2018)	rs3731249	9	A	G	0.03	2.65	rs3731249	21970916	T	C	0.0347004	0.928066	rs3731249	21970916	T	C	0.0269329	1
Sherborne; Nat Genet (2010)	rs3731217	9	G	T	0.1481	1.40845	rs3731217	21984661	C	A	0.146621	1	rs3731217	21984661	C	A	0.146936	1
Vijayakrishnan; Nat Commun (2018)	rs1333034	9	C	T	0.085203	1.51987	rs1333034	22044122	C	T	0.102381	0.995467	9:22044122_C_T	22044122	C	T	0.0997308	0.997457
Hungate; Nat Commun (2016)	rs77283072	9	A	G	0.149	1.37	rs77283072	22060833	A	G	0.168399	0.99038	9:22060833_G_A	22060833	A	G	0.170019	0.998131
Law; Nat Commun (2017)	rs1679013	9	C	T	0.5249	1.2	rs1679013	22206987	C	T	0.511036	0.753554	9:22206987_C_T	22206987	C	T	0.539593	0.907455
Perez-Andreu; Nat Genet (2013)	rs3824662	10	A	C	0.2	3.85	rs3824662	8104208	A	C	0.178546	0.914763	10:8104208_C_A	8104208	A	C	0.171773	0.989695
Xu; J Natl Cancer Inst (2013)	rs4266962	10	G	C	0.76	1.41	rs4266962	22341574	G	C	0.766895	0.998928	10:22341574_C_G	22341574	G	C	0.757642	0.999735
Vijayakrishnan; Nat Commun (2018)	rs11013051	10	C	T	0.77	1.26582	rs11013051	22856279	C	T	0.683703	0.98967	10:22856279_C_T	22856279	C	T	0.672379	0.990929
Wiemels; Nat Commun (2018)	rs7089424	10	G	T	0.33	1.6	rs7089424	63752159	G	T	0.339987	1	rs7089424	63752159	G	T	0.341593	1
Xu; J Natl Cancer Inst (2013)	rs7087125	10	A	G	0.44	1.45	rs7087125	63773039	T	C	0.455254	1	10:63773039_C_T	63773039	T	C	0.460443	0.983477
Berndt; Nat Commun (2016)	rs4406737	10	G	A	0.57	1.25	rs4406737	90759724	G	A	0.561532	0.99944	10:90759724_A_G	90759724	G	A	0.563397	0.994173
Vijayakrishnan; Nat Commun (2018)	rs12779301	10	C	T	0.62	1.26	rs12779301	126292655	C	T	0.641946	0.707984	10:126292655_T_C	126292655	C	T	0.63512	0.990174
Law; Nat Commun (2017)	rs2651823	11	A	G	0.4334	1.18	rs2651823	2321650	A	G	0.428522	0.757716	11:2321650_A_G	2321650	A	G	0.437004	0.990984
Law; Nat Commun (2017)	rs61904987	11	T	C	0.12	1.24	rs61904987	113517203	T	C	0.111972	0.982653	11:113517203_C_T	113517203	T	C	0.130717	0.997669
Berndt; Nat Commun (2016)	rs735665	11	A	G	0.196	1.64	rs735665	123361397	A	G	0.187846	1	rs735665	123361397	A	G	0.193697	1
Berndt; Nat Commun (2016)	rs2953196	11	G	A	0.752	1.3	rs2953196	123368333	G	A	0.756712	0.972418	11:123368333_A_G	123368333	G	A	0.749957	0.981103
Vijayakrishnan; Leukemia (2017)	rs4762284	12	T	A	0.29	1.19	rs4762284	96612762	T	A	0.291196	0.99381	12:96612762_A_T	96612762	T	A	0.295373	0.997875
Sava; Leukemia (2015)	rs10735079	12	G	A	0.335	1.18	rs10735079	113380008	G	A	0.368737	0.984248	12:113380008_G_A	113380008	G	A	0.366653	0.995587
Trevino; Nat Genet (2009)	rs2089222	12	A	G	0.03	2.26	rs2089222	117002658	A	G	0.0360741	0.943128	rs2089222	117002658	A	G	0.0348483	1
Vijayakrishnan; Nat Commun (2018)	rs2239630	14	A	G	0.45	1.36986	rs2239630	23589349	A	G	0.458617	0.949796	14:23589349_A_G	23589349	A	G	0.440899	0.990988
Clay-Gilmour; Blood Adv (2017)	rs189434316	14	T	A	0.07	3.7	rs189434316	92697912	T	A	0.0787076	0.841769	14:92697912_A_T	92697912	T	A	0.0699349	0.928022
Berndt; Nat Commun (2016)	rs539846	15	T	G	0.507	1.22	rs539846	40397936	T	G	0.502431	0.924584	15:40397936_G_T	40397936	T	G	0.496699	0.984721
Berndt; Nat Commun (2016)	rs7169431	15	A	G	0.0865	1.31579	rs7169431	56340896	A	G	0.0893239	0.999402	rs7169431	56340896	A	G	0.0825968	1
Law; Nat Commun (2017)	rs142215530	15	G	A	0.1034	1.39	rs142215530	56777691	G	A	0.113746	0.993027	15:56777691_A_G	56777691	G	A	0.114306	0.995754
Berndt; Nat Commun (2016)	rs7176508	15	A	G	0.38	1.35135	rs7176508	70018990	A	G	0.392991	1	rs7176508	70018990	A	G	0.384502	1
Law; Nat Commun (2017)	rs391855	16	A	T	0.435	1.34	rs391855	85928621	T	A	0.434578	0.910113	16:85928621_A_T	85928621	T	A	0.422428	0.988405
Berndt; Nat Commun (2016)	rs305061	16	T	C	0.659	1.17	rs305061	85975659	T	C	0.652638	0.972531	rs305061	85975659	T	C	0.660452	1
Law; Nat Commun (2017)	rs1036935	18	A	G	0.22	1.15	rs1036935	47843534	A	G	0.223821	0.990404	rs1036935	47843534	A	G	0.220086	1
Berndt; Nat Commun (2016)	rs7231647	18	A	G	0.6143	1.16	rs7231647	57628926	A	G	0.601578	0.865929	18:57628926_G_A	57628926	A	G	0.584032	0.975517
Berndt; Nat Genet (2013)	rs4987855	18	G	A	0.91	1.47	rs4987855	60793549	C	T	0.905569	0.99912	18:60793549_C_T	60793549	C	T	0.902661	0.988012
Berndt; Nat Commun (2016)	rs4987852	18	C	T	0.06	1.4	rs4987852	60793921	C	T	0.0647551	0.995582	rs4987852	60793921	C	T	0.0693367	1
Law; Nat Commun (2017)	rs7254272	19	A	G	0.18	1.17	rs7254272	4069119	A	G	0.178486	0.406154	19:4069119_G_A	4069119	A	G	0.17478	0.993625
Law; Nat Commun (2017)	rs874460	19	C	A	0.8529	1.24	rs874460	47176752	C	A	0.873803	1	19:47176752_C_A	47176752	C	A	0.868876	0.998597
Di Bernardo; Nat Genet (2008)	rs11083846	19	A	G	0.22	1.35	rs11083846	47207654	A	G	0.232711	0.999733	rs11083846	47207654	A	G	0.229826	1
Law; Nat Commun (2017)	rs140522	22	T	C	0.325	1.15	rs140522	50971266	T	C	0.343931	0.441643	rs140522	50971266	T	C	0.327833	1

[truncated: 33 more sheets: Supplementary Data 2i, Supplementary Data 2j, Supplementary Data 2k, Supplementary Data 2l, Supplementary Data 2m, Supplementary Data 2n, Supplementary Data 2o, Supplementary Data 2p, Supplementary Data 3 Legend, Supplementary Data 3a, Supplementary Data 3b, Supplementary Data 3c, Supplementary Data 4, Supplementary Data 5 Legend, Supplementary Data 5a, Supplementary Data 5b, Supplementary Data 5c, Supplementary Data 5d, Supplementary Data 5e, Supplementary Data 5f …]
